# Supplementary material for: Agarose gel microcapsules enable easy-to-prepare, picolitre-scale, single-cell genomics, yielding high-coverage genome sequences
Source: Sci Rep. 2022 Oct 18;12:17014. doi: 10.1038/s41598-022-20923-z (PMC9579161; doi:10.1038/s41598-022-20923-z)
Supplement: Supplementary file 1 — Supplementary Tables. [file 41598_2022_20923_MOESM1_ESM.zip]

Archive with 24 entries (24 files):
- Supplementary_TableS01.xlsx
- __MACOSX/._Supplementary_TableS01.xlsx
- Supplementary_TableS02.xlsx
- __MACOSX/._Supplementary_TableS02.xlsx
- Supplementary_TableS03.xlsx
- __MACOSX/._Supplementary_TableS03.xlsx
- Supplementary_TableS04.xlsx
- __MACOSX/._Supplementary_TableS04.xlsx
- Supplementary_TableS05.xlsx
- __MACOSX/._Supplementary_TableS05.xlsx
- Supplementary_TableS06.xlsx
- __MACOSX/._Supplementary_TableS06.xlsx
- Supplementary_TableS07.xlsx
- __MACOSX/._Supplementary_TableS07.xlsx
- Supplementary_TableS08.xlsx
- __MACOSX/._Supplementary_TableS08.xlsx
- Supplementary_TableS09.xlsx
- __MACOSX/._Supplementary_TableS09.xlsx
- Supplementary_TableS10.xlsx
- __MACOSX/._Supplementary_TableS10.xlsx
- Supplementary_TableS11.xlsx
- __MACOSX/._Supplementary_TableS11.xlsx
- Supplementary_TableS12.xlsx
- __MACOSX/._Supplementary_TableS12.xlsx
