# Supplementary material for: Agarose gel microcapsules enable easy-to-prepare, picolitre-scale, single-cell genomics, yielding high-coverage genome sequences
Source: Sci Rep. 2022 Oct 18;12:17014. doi: 10.1038/s41598-022-20923-z (PMC9579161; doi:10.1038/s41598-022-20923-z)
Supplement: Supplementary file 1 — Supplementary Tables. [file 41598_2022_20923_MOESM1_ESM.zip › Supplementary_TableS01.xlsx]

## Sheet: Sheet1
Supplementary Table S1. Various parameters of agarose gel microcapsules (AGMs) containing Escherichia coli cell(s).
		No. 1	No. 2	No. 3	Mean ± SD
AGMs containing E. coli	Ratio (%)1	8.7	16.3	12.5	12.5 ± 5.4
	Single cell (%)2	100	87.5	100	93.8
	Total (× 105/batch)3	6.86	4.43	4.63	5.64 ± 1.72
AGM	Diameter (µm)	39.6 ± 22.2	51.4 ± 13.3	49.3 ± 19.6	45.5 ± 8.3
Core	Diameter (µm)	26.9 ± 11.0	33.8 ± 14.4	34.0 ± 15.2	30.4 ± 4.9
	Volume (pL)4	15.8 ± 21.2	31.5 ± 34.5	34.9 ± 56.3	23.7 ± 11.1
Shell	Thickness (µm)	6.3 ± 2.9	8.8 ± 3.4	7.6 ± 5.3	7.6 ± 1.7
MDA	Ratio (%)5	8.3	9.4	9.3	8.9 ± 0.8
	Yield (%)6	96.3	57.8	74.4	77.0 ± 27.2
	Total (× 105/batch)7	6.6	2.6	3.4	4.6 ± 2.9
1 Ratio of AGMs containing E. coli cells in total AGMs.
2 Ratio (mean) of AGMs containing a single E. coli cell among all AGMs containing one or more E. coli cell(s).
Since mean (93.8%) + SD (8.8%) is over 100%, only the mean value is shown.
3 Total number of AGMs containing one or more E. coli cell(s).
4 Calculated volumes (mean ± SD) from core diameters in AGMs.
5 Ratio of AGMs showing DNA amplification by multiple displacement amplification (MDA) in total AGM.
6 Yield (rate of success) of MDA among AGMs containing one or more E. coli cell(s).
7 Total number of AGMs containing amplified DNA.
