# Supplementary material for: Agarose gel microcapsules enable easy-to-prepare, picolitre-scale, single-cell genomics, yielding high-coverage genome sequences
Source: Sci Rep. 2022 Oct 18;12:17014. doi: 10.1038/s41598-022-20923-z (PMC9579161; doi:10.1038/s41598-022-20923-z)
Supplement: Supplementary file 1 — Supplementary Tables. [file 41598_2022_20923_MOESM1_ESM.zip › Supplementary_TableS02.xlsx]

## Sheet: MDA-in-AGM
Supplementary Table S2. Summary of assembly status of Escherichia coli single-cell genomes prepared using MDA-in-AGM or FACS-MDA.
1. MDA-in-AGM
SAG ID1	Coverage (fold)	Total length (bp)	Largest contig (bp)	G + C (%)	Contigs (≥1,000 bp)	N50 (bp)	Covered Genome (%)2	Genome complete-ness (%)3	Contami-nation (%)4
MS382-1	2	621082	11989	50.87	368	1654	54.1239	8.62	0
MS382-2	2	427979	7501	49.78	271	1536	48.8084	1.72	0
MS382-3	2	686457	8671	51	394	1697	50.4813	0	0
MS409-3	2	668712	9455	50.6	381	1779	48.4804	0	0
MS409-4	2	408981	8518	51.03	238	1724	47.7662	0	0
MS409-5	2	550307	17633	50.98	313	1691	51.0285	0.82	0
MS409-7	2	709220	7499	50.62	440	1583	59.8613	8.62	0
MS409-8	2	411571	6990	50.4	258	1578	51.1916	0	0
MS409-9	2	697264	8384	51.22	422	1592	56.8025	8.33	0
MS409-10	2	575142	9467	51.02	331	1748	48.2676	4.17	0
MS382-1	5	1923639	12604	50.79	906	2292	77.9846	24.14	0
MS382-2	5	1509824	18182	50.38	663	2602	70.4764	32.81	0.86
MS382-3	5	1914146	33513	50.92	746	3145	71.0485	45.96	0.53
MS409-3	5	1701107	24296	50.68	685	2862	69.832	12.93	0
MS409-4	5	1429097	16104	50.8	664	2295	69.2682	22.73	0
MS409-5	5	1799209	28803	50.73	746	2735	73.8874	35.54	1.22
MS409-7	5	2434886	50781	50.63	945	3041	84.5985	35.16	3.45
MS409-8	5	1515374	13491	50.58	748	2127	74.2374	22.41	0
MS409-9	5	2105760	22467	51.05	972	2353	81.6798	17.55	0
MS409-10	5	1608796	21193	50.79	622	3158	69.3402	4.17	0
MS382-1	10	3065182	43737	50.78	1011	4220	90.2163	69.84	1.55
MS382-2	10	2572870	52310	50.41	683	6983	83.6913	51.77	0.56
MS382-3	10	2919925	54160	50.9	668	7968	81.7197	68.37	1.2
MS409-3	10	2581675	27260	50.69	934	3748	82.2697	58.24	1.82
MS409-4	10	2500682	31891	50.79	710	6001	81.9115	52.31	0.62
MS409-5	10	2908106	46755	50.65	676	8396	85.7614	61.8	1.16
MS409-7	10	3690282	64431	50.67	811	8561	95.0288	80.66	1.84
MS409-8	10	2809644	30894	50.65	808	5287	86.5423	39.81	2.59
MS409-9	10	3454192	41436	50.85	837	7928	93.2204	76.39	0.88
MS409-10	10	2631939	44176	50.84	661	7737	81.364	33.78	1.72
MS382-1	20	3981110	101997	50.72	529	18474	96.4334	87.03	1.14
MS382-2	20	3403766	113150	50.56	615	12144	92.0964	69.61	0.75
MS382-3	20	3511075	111502	50.82	436	20306	87.9249	81.41	0.5
MS409-3	20	3479717	70823	50.65	574	13775	90.1662	75.11	0.55
MS409-4	20	3350878	77608	50.76	562	13012	89.8234	73.15	0.52
MS409-5	20	3652230	168117	50.7	486	21003	92.2622	77.36	0.91
MS409-7	20	4306405	153388	50.7	395	33456	98.8278	95.09	1.39
MS409-8	20	3662283	64967	50.73	560	17941	93.3422	78.74	1.51
MS409-9	20	4177943	134606	50.79	465	24585	98.1248	91.96	1.03
MS409-10	20	3412100	80280	50.81	529	14901	89.1757	75.12	0.79
MS382-1	40	4336887	152692	50.71	274	38776	98.6756	96.03	1.37
MS382-2	40	4020625	141539	50.62	459	24364	96.8028	87.58	0.46
MS382-3	40	3867990	127882	50.77	290	36826	91.7599	88.87	0.58
MS409-3	40	3940535	112498	50.69	393	24944	94.5755	84.81	0.11
MS409-4	40	3817971	178086	50.8	386	27250	94.7755	85.95	0.66
MS409-5	40	4049223	169287	50.71	296	43430	95.8684	86.59	0.67
MS409-7	40	4481469	248852	50.72	161	88708	99.8619	98.9	0.45
MS409-8	40	4147141	114122	50.78	312	33629	96.6955	90.58	1.77
MS409-9	40	4447543	198126	50.74	185	66128	99.6079	98	0.19
MS409-10	40	3852224	135452	50.76	356	31564	94.0145	84.12	0.47
MS382-1	60	4409021	212331	50.7	175	74365	99.2246	97.64	0.53
MS382-2	60	4218361	177504	50.69	345	32836	98.1582	93.22	0.59
MS382-3	60	4000784	185659	50.75	228	54183	93.091	91.45	0.62
MS409-3	60	4109368	138328	50.69	336	33713	96.2087	88.85	0.07
MS409-4	60	4003520	177842	50.75	316	39277	96.7133	90.13	0.18
MS409-5	60	4176895	205138	50.73	233	60973	97.1148	90.36	0.83
MS409-7	60	4503474	315817	50.73	99	112933	99.9473	99.7	0.1
MS409-8	60	4262814	119765	50.78	221	54333	97.9803	93.47	1.81
MS409-9	60	4490073	265248	50.73	124	102646	99.8504	99.08	0.04
MS409-10	60	4010328	186441	50.72	293	44098	96.0177	89.54	0.48
1 ID of single-cell amplified genome (SAG).
2 Covered genome (%) is calculated using BBtools.
3 Genome completeness (%) is estimated using CheckM with de novo assembled reads.
4 Contamination (%) is calculated using CheckM.

## Sheet: FACS-MDA
Supplementary Table S2. Summary of assembly status of Escherichia coli single-cell genomes prepared using MDA-in-AGM or FACS-MDA.
2. FACS-MDA
SAG ID1	Coverage (fold)	Total length (bp)	Largest contig (bp)	G+C (%)	Contigs (≥1,000 bp)	N50 (bp)	Covered Genome (%)2	Genome complete-ness (%)3	Contami-nation (%)4
MY412-3	2	819914	42792	51.13	225	8288	22.431	0	0
MY412-4	2	625822	33759	50.36	176	6306	31.5414	5.17	0
MY412-5	2	546146	40427	50.26	163	4604	25.3174	0	0
MY412-6	2	826207	24903	50.59	242	5196	20.9646	21.01	0.04
MY412-7	2	217010	21270	54.42	90	2582	33.188	0	0
MY412-9	2	470447	23230	50.93	143	5511	9.2741	0	0
MY412-10	2	711983	60472	50.72	128	17961	18.2291	15.23	0.07
MY412-11	2	402418	29228	51.53	110	7198	15.511	10.16	0
MY412-13	2	470137	27542	50.58	128	7910	19.4375	7.76	0
MY412-14	2	304043	32460	51.15	81	5835	12.7007	6.27	0
MY412-3	5	1273191	57056	51.22	283	14858	42.0523	20.69	0
MY412-4	5	1002031	36316	50.34	225	11828	33.5992	9.56	0.16
MY412-5	5	830750	48449	50.65	187	8850	28.0987	8.62	0
MY412-6	5	1333449	32708	50.7	312	11333	43.9786	31.14	0.45
MY412-7	5	387364	20627	53.18	147	3133	13.6532	0	0
MY412-9	5	727931	22879	50.86	188	8460	25.0369	0	0
MY412-10	5	928484	71514	50.84	120	31768	27.2837	18.89	0.09
MY412-11	5	617040	31797	51.57	153	6935	21.4671	11.13	0.16
MY412-13	5	737756	28778	50.71	178	10311	25.9706	12.93	0
MY412-14	5	450394	37292	50.67	109	8805	17.7468	6.27	0
MY412-3	10	1645363	62902	51.15	350	13733	50.6632	27.59	0
MY412-4	10	1306907	41280	50.38	243	17597	39.6232	11.91	0
MY412-5	10	1051516	50527	50.72	199	12698	33.632	17.24	0
MY412-6	10	1699949	42689	50.75	340	12003	51.9809	37.66	0.59
MY412-7	10	512174	19387	52.83	204	2902	17.4127	0	0
MY412-9	10	923902	22879	50.99	224	8419	30.2298	1.72	0
MY412-10	10	1095362	74018	50.91	139	35686	30.7106	23.93	0.61
MY412-11	10	797898	30337	51.52	187	9898	26.2693	17.06	0.33
MY412-13	10	971275	36572	50.76	215	10570	31.5624	18.1	0
MY412-14	10	606805	39698	50.4	146	8353	22.4633	10.22	0
MY412-3	20	2013435	78206	51.18	347	17699	58.0693	35.97	0
MY412-4	20	1609077	39629	50.27	275	19025	46.0143	35.49	0.21
MY412-5	20	1314181	47340	50.71	243	14326	39.8318	24.29	0
MY412-6	20	2105159	51565	50.7	362	13726	59.2347	45.58	0.86
MY412-7	20	684269	19387	52.52	239	3909	21.5684	0	0
MY412-9	20	1155700	31748	50.88	248	9537	35.8218	1.72	0
MY412-10	20	1243039	72829	50.87	137	34904	33.7171	27.62	0.38
MY412-11	20	1007500	30971	51.32	207	9736	31.5022	21.59	0.38
MY412-13	20	1217338	39012	50.89	256	11852	36.9482	27.59	0
MY412-14	20	803164	40726	50.48	187	8770	27.7937	14.36	0
MY412-3	40	2406571	75464	51.08	372	17236	65.4617	47.18	0
MY412-4	40	1927806	51420	50.2	315	19097	52.0851	40.95	0.26
MY412-5	40	1588778	47340	50.7	275	13911	46.023	28.61	0
MY412-6	40	2446056	64558	50.69	370	15351	65.9543	53.16	0.92
MY412-7	40	870965	21531	52.42	308	3880	26.2449	2.59	0
MY412-9	40	1382471	30932	50.77	289	9839	41.4968	11.38	0
MY412-10	40	1402879	75224	50.86	153	33684	36.5495	31.13	0.47
MY412-11	40	1222113	33592	51.22	249	11172	36.9928	25.03	0.42
MY412-13	40	1467305	38605	50.86	289	10084	42.0916	43.97	0
MY412-14	40	998978	42092	50.58	244	8026	33.4103	18.5	0.34
MY412-3	60	2613497	84341	51.04	371	20157	69.3735	62.3	0.95
MY412-4	60	2072511	63112	50.16	313	19097	55.2937	43.85	0.54
MY412-5	60	1734641	47578	50.73	286	14515	49.899	33.07	1.72
MY412-6	60	2650741	64558	50.69	367	17473	69.6069	57.36	0.95
MY412-7	60	991396	23934	52.17	343	3787	28.9876	8.93	0
MY412-9	60	1521459	30932	50.79	321	9519	44.6676	13.95	0
MY412-10	60	1473471	75185	50.89	145	33737	38.1082	33.32	0.57
MY412-11	60	1357493	33558	51.22	279	11917	40.1587	28.47	0.4
MY412-13	60	1597558	39235	50.9	291	11606	45.0089	35.12	0.49
MY412-14	60	1145356	41764	50.64	276	8140	36.9362	20.22	0.34
1 ID of single-cell amplified genome (SAG).
2 Covered genome (%) is calculated using BBtools.
3 Genome completeness (%) is estimated using CheckM with de novo assembled reads.
4 Contamination (%) is calculated using CheckM.
