# Supplementary material for: Agarose gel microcapsules enable easy-to-prepare, picolitre-scale, single-cell genomics, yielding high-coverage genome sequences
Source: Sci Rep. 2022 Oct 18;12:17014. doi: 10.1038/s41598-022-20923-z (PMC9579161; doi:10.1038/s41598-022-20923-z)
Supplement: Supplementary file 1 — Supplementary Tables. [file 41598_2022_20923_MOESM1_ESM.zip › Supplementary_TableS03.xlsx]

## Sheet: E. coli
Supplementary Table S3. Single-cell amplified genomes (SAGs) of Escherichia coli prepared using MDA-in-AGM or FACS-MDA.
Method	SAG ID	Assembled read	Total length (bp)	Largest contig (bp)	G+C (%)	Contigs (≥1,000 bp)	N50 (bp)	Chimeric read (%)	CheckM			QUAST
									Genome completeness (%)	Contamination (%)		Genome fraction (%)	Misassembly	Fully unaligned contig	Mismatch per 100 kbp	Indel per 100 kbp	Unaligned length (bp)	Unaligned length per total length (%)
MDA-in-AGM	MS382-1	6267452	4452717	315251	50.7403	88	95867	7.0664	99.44	0.08		96.985	4	1	1.78	0.25	2836	0.000636914
	MS382-2	3204030	4343993	224074	50.7163	144	54984	6.45428	95.88	0.54		94.598	15	0	3.42	0.14	0	0
	MS382-3	3782864	4069751	251970	50.7353	115	85764	6.63931	93.2	0.08		88.663	5	0	1.92	0.12	0	0
	MS409-3	4449540	4246348	176544	50.739	175	43960	8.51513	92.63	0.37		92.504	17	0	1.91	0.12	0	0
	MS409-4	4582068	4292233	178473	50.7622	161	57589	5.88819	96.17	0.14		93.583	10	0	3.55	0.33	0	0
	MS409-5	3806068	4303258	265180	50.7214	98	87766	5.1452	94.89	0.21		93.845	7	0	2.33	0.16	0	0
	MS409-7	3284586	4493090	314983	50.7254	64	131558	4.53671	99.96	0.08		98.031	3	0	1.05	0.07	0	0
	MS409-8	4030616	4328616	203933	50.7983	103	81440	5.66578	95.46	0.08		94.408	8	0	2.34	0.14	0	0
	MS409-9	4758360	4492849	265249	50.7302	74	112736	6.44686	99.96	0.08		98.006	3	0	1.25	0.16	0	0
	MS409-10	3634384	4193497	203254	50.7417	156	57907	6.44734	93.34	0.54		91.349	18	0	2.77	0.29	0	0
FACS-MDA	MY412-3	3197336	2938668	86718	51.0053	217	27073	3.42613	69.12	0.69		62.809	20	0	6.64	0.42	0	0
	MY412-4	3520586	2308040	65929	50.2591	187	22829	4.30127	50.14	0.31		48.578	31	13	6.97	0.36	50207	0.0217531
	MY412-5	3079660	1949909	53099	50.7148	204	15277	3.92352	33.39	0		42.087	27	4	10.06	0.41	17410	0.00892862
	MY412-6	3079660	2926845	64558	50.7059	232	23174	3.92352	62.83	1.45		62.804	33	0	8.1	0.31	0	0
	MY412-7	4865774	959550	30376	52.2875	218	5020	8.10839	5.17	0		17.46	67	17	24.13	0.88	89480	0.093252
	MY412-9	3946580	1706389	40758	50.8444	218	11399	4.76846	27.9	0		36.981	35	2	8.74	0.65	4337	0.00254162
	MY412-10	4019498	1619886	97483	50.9825	96	34163	3.35408	37.24	0.68		34.94	14	0	4	0.31	0	0
	MY412-11	3656990	1586823	56158	51.2624	190	13257	5.08861	32.99	0.47		32.715	41	10	9.01	0.53	59417	0.037444
	MY412-13	4091726	1795770	39668	50.879	197	14883	4.4359	43.97	0		38.819	25	1	9.79	1.01	5415	0.00301542
	MY412-14	3498320	1361754	50268	50.7346	202	9348	3.54453	19.91	0		28.544	55	0	12.47	0.23	0	0
