# Supplementary material for: Agarose gel microcapsules enable easy-to-prepare, picolitre-scale, single-cell genomics, yielding high-coverage genome sequences
Source: Sci Rep. 2022 Oct 18;12:17014. doi: 10.1038/s41598-022-20923-z (PMC9579161; doi:10.1038/s41598-022-20923-z)
Supplement: Supplementary file 1 — Supplementary Tables. [file 41598_2022_20923_MOESM1_ESM.zip › Supplementary_TableS04.xlsx]

## Sheet: Mock
Supplementary Table S4. Mock bacterial community comprising 15 cultured strains of human gut bacteria.
Species and strain	Phylum	Order	Gram-stain	Reference genome sequence	Total length (Mb)	G + C (%)	Composition
				(accession no.)			16S rRNA amplicon analysis (%)1	Metagenome read mapping (%)	MDA-in-AGM		FACS-MDA
									SAG2	(%)	SAG3	(%)
Bacteroides thetaiotaomicron JCM 5827	Bacteroidetes	Bacteroidales	negative	Ba. thetaiotaomicron (AE015928)	6.2934	42.82	14.9932	24.6171	12	30	15	40.5405
Blautia producta JCM 1471	Firmicutes	Clostridiales	positive	Bl. producta (CP048626)	6.19712	45.7	7.82748	15.9047	9	22.5	3	8.10811
Catenibacterium mitsuokai JCM 10609	Firmicutes	Erysipelotrichales	positive	Ca. mitsuokai (ACCK01000001)	2.67131	36.8	4.37646	2.19598	0	0	2	5.40541
Clostridium bolteae JCM 12243	Firmicutes	Clostridiales	positive	Cl. bolteae (CP022464)	6.61404	49.05	1.01475	1.79224	0	0	0	0
Collinsella aerofaciens JCM 10188	Actinobacteria	Coriobacteriales	positive	Co. aerofaciens (CP048433)	2.45533	60.57	0.903916	1.26468	2	5	0	0
Faecalibacterium prausnitzii JCM 31915	Firmicutes	Clostridiales	negative	Fa. prausnitzii (CP048437)	3.10252	56.4	23.5007	16.9504	0	0	0	0
Flavonifractor plautii JCM 32125	Firmicutes	Clostridiales	positive	Fl. plautii (CP048436)	3.98539	60.9	1.29023	2.32001	0	0	1	2.7027
Megamonas funiformis JCM 14723	Firmicutes	Selenomonadales	negative	Me. funiformis (CP048627)	2.56877	31.46	12.884	5.19829	4	10	3	8.10811
Megasphaera elsdenii JCM 14723	Firmicutes	Veillonellales	negative	Me. elsdenii (CP027570)	2.47894	52.8	4.41197	1.4228	0	0	0	0
Parabacteroides distasonis JCM 5825	Bacteroidetes	Bacteroidales	negative	Pa. distasonis (CP000140)	4.81138	45.1	5.63118	6.1895	8	20	6	16.2162
Prevotella copri JCM 13464	Bacteroidetes	Bacteroidales	negative	Pr. copri (VZAC00000000)	3.38388	44.9	5.93894	6.39849	2	5	4	10.8108
Roseburia faecis JCM 17581	Firmicutes	Clostridiales	variable/negative	Ro. faecis (WNAK01000000)	3.58355	42.8	5.04902	5.47325	1	2.5	0	0
Ruminococcus gnavus JCM 6515	Firmicutes	Clostridiales	positive	Ru. gnavus (CP043051)	3.55264	42.9	6.27361	7.04994	1	2.5	1	2.7027
Streptococcus mutans JCM 5705	Firmicutes	Lactobacillales	positive	S. mutans (AP019720)	2.0188	36.9	3.91697	2.03814	1	2.5	0	0
Veillonella tobetsuensis JCM 17976	Firmicutes	Veillonellales	negative	V. tobetsuensis (DF967922)	2.16128	38.5	1.98754	1.18452	0	0	2	5.40541
Sum							100	100	40	100	37	100
1 Estimated by 16S rRNA amplicon sequencing analysis of the mock community DNA.
2 Supplementary Table S5
3 Supplementary Table S6
