# Supplementary material for: Agarose gel microcapsules enable easy-to-prepare, picolitre-scale, single-cell genomics, yielding high-coverage genome sequences
Source: Sci Rep. 2022 Oct 18;12:17014. doi: 10.1038/s41598-022-20923-z (PMC9579161; doi:10.1038/s41598-022-20923-z)
Supplement: Supplementary file 1 — Supplementary Tables. [file 41598_2022_20923_MOESM1_ESM.zip › Supplementary_TableS05.xlsx]

## Sheet: MDA-in-AGM
Supplementary Table S5. Single-cell amplified genomes (SAGs) of the mock community comprising human gut bacterial strains, prepared using MDA-in-AGM.
SAG ID1	Bacterial species	Total read-pairs																			3 × 105 read-pairs2
		Assembled read	Total length (bp)	Largest contig (bp)	G + C (%)	Contigs (≥1,000 bp)	N50 (bp)	Chimeric read (%)	CheckM			QUAST									Genome coverage (%)3	Genome completeness (%)4	Contami- nation (%)5
									Genome completeness (%)	Contami- nation (%)		Genome fraction (%)	Total aligned length (bp)	Misassembly	Mismatch per 100 kbp	Indel per 100 kbp	Fully unaligned contig	Unaligned length	Unaligned length per total length (%)
MS12	Bacteroides thetaiotaomicron	906778	1290905	30977	42.7355	248	8425	9.69024	22.54	1.21		19.513	1286468	50	16.54	2.29	0	0	0		22.6674	17.87	0
MS14	Bacteroides thetaiotaomicron	688857	4117020	55626	42.8159	734	10155	11.4628	59.39	1.36		63.397	4054140	203	9.47	1.69	6	25481	0.618919		67.8458	49.47	2.42
MS28	Bacteroides thetaiotaomicron	1097172	5411205	69973	42.8575	584	19173	11.6115	80.82	4.39		83.126	5356388	166	10.92	1.77	4	27529	0.508741		83.0693	75.47	1.38
MS485-1-39	Bacteroides thetaiotaomicron	442550	4286335	54390	42.7288	660	12230	7.65642	63.66	1.62		65.783	4223654	122	16.73	1.87	12	40231	0.938587		72.2805	56.43	0.57
MS485-1-94	Bacteroides thetaiotaomicron	1279923	4193696	154545	42.882	505	17220	5.9752	65.05	3.03		64.215	4110894	159	20.76	2.1	6	33173	0.791021		61.8083	53.5	0.69
MS485-2-86	Bacteroides thetaiotaomicron	1430555	6170519	391861	42.8119	314	48346	6.54617	92.71	3.29		93.668	6079734	72	10.59	1.48	4	45354	0.735011		90.0418	71.39	0.48
MS5	Bacteroides thetaiotaomicron	603889	1763609	29044	42.4942	451	5875	11.3819	28.14	1.07		26.375	1733274	124	11.69	2.42	7	21846	1.23871		31.0867	25.78	2.29
MS8	Bacteroides thetaiotaomicron	1201481	5640097	111030	42.7889	473	27148	11.6063	81.44	1.62		84.212	5587425	128	17.06	2.41	7	22258	0.394639		82.8773	68.81	1.57
MY0421-12	Bacteroides thetaiotaomicron	695623	4465721	108545	43.0673	519	19585	6.60005	64.85	2.72		67.931	4306177	116	13.29	1.6	31	130044	2.91205		70.3259	57.41	1.67
MY0421-15	Bacteroides thetaiotaomicron	1499754	5631532	326966	42.7127	207	77082	5.48463	88.35	0.63		86.051	5399571	38	5.33	1.32	14	37452	0.665041		86.7237	80.73	0.01
MY0421-23	Bacteroides thetaiotaomicron	534278	6050425	216038	42.8959	319	58355	7.86987	92.45	0.76		94.059	5916362	57	16.88	2	10	106785	1.76492		94.987	87.64	1.75
MY0421-8	Bacteroides thetaiotaomicron	768569	5093744	150100	42.7801	475	22114	6.77011	74.89	0.5		78.554	5033524	112	13.64	1.99	5	39120	0.768001		79.8739	66.9	1.41
MS485-1-58	Blautia producta	494987	5557911	96437	45.7329	575	22920	10.2819	84.31	0.79		89.099	5540768	123	11.02	1.2	0	0	0		93.3534	74.16	2.43
MS485-2-2	Blautia producta	345723	4966714	57817	45.7687	885	10350	7.88666	71.24	2.11		78.742	4937828	198	16.72	1.01	2	2513	0.0505968		90.2094	66.79	1.42
MS485-2-28	Blautia producta	547788	3980987	51271	46.2505	719	13038	5.76017	59.6	3.16		61.505	3825582	172	16.99	1.29	60	141294	3.54922		68.8247	48.18	0
MS485-2-55	Blautia producta	619498	5943559	173657	45.7423	350	38576	9.9236	95.87	0.81		95.036	5930501	57	9.73	0.72	3	4291	0.0721958		96.3955	85.24	1.74
MS485-2-58	Blautia producta	576684	4720094	52649	45.6943	683	12914	8.58685	67.83	2.95		73.738	4683956	189	9.38	0.73	2	14653	0.310439		80.1561	58.64	0.21
MS485-2-65	Blautia producta	652921	4982590	178082	45.8493	338	52791	7.5189	82.06	1.48		80.069	4973599	87	9.38	0.81	0	0	0		82.1357	66.51	0.49
MS485-2-74	Blautia producta	528590	5556473	161337	45.7141	506	26826	8.55937	86.11	1.16		88.654	5518860	99	11.25	1.02	6	24302	0.437364		92.3274	77.96	0.95
MS485-2-76	Blautia producta	669406	3546514	23143	45.6986	1341	3250	2.44642	39.03	1.69		55.372	3498097	403	41.75	2.4	0	0	0		65.2301	23.98	1.75
MY0421-14	Blautia producta	788595	5536149	117731	45.6638	505	25122	9.30788	84.16	0.37		87.634	5498474	114	10.61	0.68	6	22545	0.407233		89.1104	68.55	0.37
MS485-2-49	Collinsella aerofaciens	597079	2276418	157654	59.1713	188	53104	6.28929	95.89	1.08		85.831	2121079	19	5.03	0.66	50	152571	6.70224		91.349	93.09	0
Y1	Collinsella aerofaciens	569006	2270635	191429	60.2209	113	57357	9.90288	98.39	0.81		92.313	2268867	9	2.91	0.53	0	0	0		97.727	96.78	1.01
MS485-1-82	Megamonas funiformis	630678	2559572	187243	31.6442	117	57108	9.2131	99.68	2.37		97.418	2509101	23	8.63	1.65	16	50047	1.95529		99.6559	98.42	3.01
MS485-2-11	Megamonas funiformis	493432	2249522	54365	31.4061	338	11688	8.03839	89.83	2.84		85.418	2237638	74	13.95	2.02	2	5109	0.227115		92.8024	84.43	2.97
MS485-2-31	Megamonas funiformis	555585	484594	9555	29.7336	290	1670	0.231468	5.21	0		16.84	440374	109	212.43	6.97	1	1102	0.227407		31.4063	4.17	0
MY0421-9	Megamonas funiformis	726304	2576793	182461	31.9866	90	95552	5.69844	99.21	2.85		96.459	2481308	26	11.35	1.67	16	94919	3.68361		98.5233	96.99	1.96
MS2	Parabacteroides distasonis	1509979	4906999	321005	45.024	203	54209	11.2278	97.76	4.23		97.209	4900925	35	5.34	0.56	1	1017	0.0207255		96.6665	89.87	1.67
MS22	Parabacteroides distasonis	1891713	4535473	82339	44.9835	359	28263	10.6173	92.74	3.59		92.05	4527469	69	4.84	0.61	1	1256	0.0276928		91.2465	77.95	0.77
MS26	Parabacteroides distasonis	681784	3654566	108289	44.8582	444	16503	12.1754	68.36	1.29		74.451	3641261	120	7.03	0.36	0	0	0		77.3634	63.27	2.83
MS29	Parabacteroides distasonis	615449	4707920	245586	44.9885	168	75777	9.69097	97.01	0.38		97.138	4701190	18	2.55	0.39	0	0	0		97.9808	95.54	0.38
MS485-1-2	Parabacteroides distasonis	1066965	3370911	244044	44.9718	287	31182	5.94209	63.54	1.73		68.45	3343206	69	7.87	0.52	1	1105	0.0327805		68.4874	57.76	0.79
MS485-1-63	Parabacteroides distasonis	1233114	4044966	128620	44.9807	390	27684	7.99196	78.95	1.36		83.208	4025118	67	7.87	0.57	4	8890	0.219779		88.8717	75.75	0.79
MS485-1-79	Parabacteroides distasonis	626176	4020450	226263	44.9338	284	56676	5.67269	81.36	1.86		82.499	3981445	33	4.56	0.73	22	30546	0.759766		84.6819	75.85	0.96
MY0421-20	Parabacteroides distasonis	725809	4676181	160535	45.0442	238	54338	7.76134	95.67	3.4		94.88	4580777	23	1.77	0.33	45	87565	1.87258		95.8911	91.18	1.73
MS4	Prevotella copri	522768	2998957	51045	44.9159	419	14343	7.16962	84.26	1.94		87.021	2966998	108	23.09	2.89	0	0	0		90.6758	77.96	2.25
Y3	Prevotella copri	486396	3182214	89907	44.9425	269	26976	10.2876	92.65	1.69		92.615	3150860	84	15.12	1.75	1	1030	0.0323674		94.5108	88.91	1.77
MS27	Roseburia faecis	535559	1419433	32123	42.839	284	8607	8.96913	28.06	1.72		28.664	1072971	111	1176.54	27.75	34	132729	9.35085		32.4543	26.79	3.51
MY0421-10	Ruminococcus gnavus	579199	3019010	77771	42.9456	355	16956	9.18363	81.46	2.49		82.443	2975733	69	5.57	0.31	17	33434	1.10745		87.2595	76.66	3.51
MS485-1-51	Streptococcus mutans	262588	2104551	161491	37.0185	91	65090	9.73007	99.05	1.12		97.776	1981845	5	2.53	0.35	29	121459	5.77125		-	-	-
1 ID of single-cell amplified genome (SAG).
2 Assembly using randomly selected 3 × 105 read-pairs.
3 Genome coverage (%) is calculated by mapping reads.
4 Genome completeness (%) is estimated using CheckM with de novo assembled reads.
5 Contamination (%) is calculated using CheckM.
