# Supplementary material for: Agarose gel microcapsules enable easy-to-prepare, picolitre-scale, single-cell genomics, yielding high-coverage genome sequences
Source: Sci Rep. 2022 Oct 18;12:17014. doi: 10.1038/s41598-022-20923-z (PMC9579161; doi:10.1038/s41598-022-20923-z)
Supplement: Supplementary file 1 — Supplementary Tables. [file 41598_2022_20923_MOESM1_ESM.zip › Supplementary_TableS06.xlsx]

## Sheet: FACS-MDA
Supplementary Table S6. Single-cell amplified genomes (SAGs) of the mock community comprising human gut bacterial strains, prepared using FACS-MDA.
SAG ID1	Bacterial species	Total read-pairs																			3 × 105 read-pairs2
		Assembled read	Total length (bp)	Largest contig (bp)	G+C (%)	Contigs (≥1,000 bp)	N50 (bp)	Chimeric read (%)	CheckM			QUAST									Covered genome (%)3	Genome completeness (%)4	Contami- nation (%)5
									Genome completeness (%)	Contami- nation (%)		Genome fraction (%)	Total aligned length (bp)	Misassembly	Mismatch per 100 kbp	Indel per 100 kbp	Fully unaligned contig	Unaligned length	Unaligned length per total length (%)
A6	Bacteroides thetaiotaomicron	341937	2103654	174021	43.341	313	29918	3.20117	29.02	0		32.723	2051500	52	27.73	2.44	4	30509	1.45029		44.2103	30.95	0
A9	Bacteroides thetaiotaomicron	393070	3320205	74579	42.9815	440	28024	4.20549	53.1	0.24		51.962	3257080	72	24.07	1.6	13	46437	1.39862		60.1899	51.17	0.06
B1	Bacteroides thetaiotaomicron	1005733	3591982	94478	42.8961	492	26201	3.73156	54.89	0.79		56.679	3553381	70	28.92	1.69	5	21881	0.609162		53.1655	39.26	0
CS1-26	Bacteroides thetaiotaomicron	1398717	4031550	91292	43.1604	512	20052	4.362	50.86	4.25		58.933	3760107	103	24.25	1.86	36	151676	3.76223		52.7118	39.09	0
CS1-7	Bacteroides thetaiotaomicron	1312038	3981955	169169	42.8949	351	61246	2.27051	58.62	0		62.883	3940551	45	10.39	1.55	2	34377	0.86332		58.7951	50	0
CS1-91	Bacteroides thetaiotaomicron	1634957	4578086	340753	42.6506	400	41086	2.51624	69.1	0.31		72.319	4531291	60	25.49	1.33	7	12480	0.272603		62.8605	45.04	0.11
CS2-1	Bacteroides thetaiotaomicron	1224075	5656332	382239	42.9029	310	102019	2.6442	89.79	0.64		89.501	5607929	31	15.51	1.28	4	39611	0.700295		84.0221	58.93	0
CS2-41	Bacteroides thetaiotaomicron	1068082	3694751	259812	42.887	382	27458	3.44964	57.43	2.24		55.29	3600593	76	18.56	2.21	8	68821	1.86267		51.6463	41.98	0.38
CS2-43	Bacteroides thetaiotaomicron	1418375	4387619	141293	43.0112	415	37894	3.44651	70.86	0.58		69.107	4332976	69	20.69	1.82	10	27512	0.627037		62.283	51.03	0
CS2-57	Bacteroides thetaiotaomicron	1071538	3292005	180349	43.3401	279	42521	3.36983	48.24	1.51		50.798	3182873	33	8.65	1.42	21	100957	3.06673		49.502	40.37	0.74
CS2-65	Bacteroides thetaiotaomicron	1173634	1122261	225934	42.6234	118	37950	3.5382	8.62	0		17.182	1076453	21	14.73	3.21	4	9875	0.87992		17.6105	8.62	0
CS2-82	Bacteroides thetaiotaomicron	1022275	4027499	114590	42.9816	526	22746	3.59189	56.17	1.54		62.901	3944085	31	18.25	0.51	12	50789	1.26106		58.7402	40.22	0.01
D8	Bacteroides thetaiotaomicron	956798	4804739	222913	42.9692	348	58393	3.02122	74.5	0.27		75.77	4744870	59	14.29	0.88	1	33169	0.690339		71.6913	58.18	0.2
F7	Bacteroides thetaiotaomicron	1282335	1801955	73981	42.7522	238	20698	1.97495	25.86	0		28.042	1764457	33	20.22	2.46	1	33171	1.84083		26.4587	15.52	0
G3	Bacteroides thetaiotaomicron	963895	3837375	121243	42.8848	434	31389	3.25715	58.24	0.37		60.813	3812384	76	17.42	1.45	1	1137	0.0296296		58.6172	46.42	0
CS2-27	Blautia producta	538635	1482190	52297	45.3588	260	13411	4.68406	23.21	0.22		23.344	1469379	82	24.87	1.61	6	9053	0.610785		27.131	20.82	0.1
CS2-64	Blautia producta	719936	388903	21743	46.1627	143	3217	0.094175	7.02	0		5.508	342795	33	57.2	1.79	11	46185	11.8757		6.3397	3.51	0
H2	Blautia producta	313719	2100529	57592	45.4699	535	8475	4.81593	26.96	0.02		33.383	2077436	155	46.34	1.17	11	15720	0.748383		48.0506	26.85	0.02
CS2-8	Clostridium bolteae	930290	3669552	73232	48.9329	475	23261	3.56061	56.34	0.06		54.475	3583589	95	21.76	1.44	22	80730	2.2		53.6784	45.03	1.9
F5	Clostridium bolteae	352004	2499962	46493	48.8562	524	10522	4.98048	19.46	0		37.079	2441326	114	31.16	1.15	11	51563	2.06255		46.264	17.7	0
CS2-75	Flavonifractor plautii	717602	787426	74390	61.2626	130	16321	1.55832	18.97	3.45		18.487	738095	72	11.62	0.47	21	47045	5.97453		20.9978	20.69	1.72
B10	Megamonas funiformis	547391	2150607	138910	31.8971	173	53519	3.69736	87.91	0.95		82.101	2110436	30	15.7	1.67	5	38325	1.78206		84.8473	81.51	0.65
CS1-41	Megamonas funiformis	680039	2089106	161728	31.7164	182	34482	4.66878	80.91	1.9		80.1	2060254	36	18.5	1.66	11	25883	1.23895		80.3299	74.12	1.58
CS1-73	Megamonas funiformis	1032829	2535648	203532	31.4415	67	83928	4.39473	99.68	0.63		97.834	2514248	18	9.71	1.44	5	19328	0.762251		98.6541	95.07	0.95
CS1-55	Parabacteroides distasonis	333661	1628310	61752	44.6667	322	13051	4.10162	35.34	1.72		32.501	1566622	44	28.27	1.28	18	56597	3.47581		42.7157	35.34	1.72
CS2-28	Parabacteroides distasonis	501191	892966	70679	44.1993	176	14526	3.11997	18.18	0		18.411	888084	40	29.58	1.58	2	2449	0.274255		22.8743	11.72	0
CS2-31	Parabacteroides distasonis	1417914	4232936	265826	44.8253	230	93595	2.69413	88.56	0.4		87.284	4205029	24	5.71	0.36	19	23505	0.555288		82.1636	71.46	0.38
CS2-45	Parabacteroides distasonis	936727	3176728	72512	45.2095	445	18988	4.60273	58.92	0.41		65.085	3134886	75	17.63	0.68	9	27923	0.878986		62.7831	44.97	0.38
CS2-46	Parabacteroides distasonis	724051	1658405	74816	45.6343	287	12726	3.77964	29.9	0.09		25.021	1207582	55	23.18	0.75	9	70099	4.22689		33.5366	23.62	0.49
E5	Parabacteroides distasonis	341261	2333536	75240	45.3183	335	22844	4.48088	38.24	1.72		47.26	2276892	25	18.55	2.03	20	52628	2.25529		56.3725	38.82	1.72
CS1-3	Prevotella copri	461298	1592131	78601	44.6203	246	20487	3.90485	43.03	0.25		45.548	1543841	68	24.91	1.82	11	24122	1.51508		51.1098	37.37	0.42
CS2-47	Prevotella copri	999007	2161369	115919	45.1045	191	30071	3.8271	56.88	0		62.461	2121279	62	19.3	1.94	6	13769	0.63705		60.919	50.04	0.68
CS2-58	Prevotella copri	485885	1852565	131158	44.8471	293	18083	4.79825	54.47	1.11		53.238	1806059	88	34.08	3.83	7	22050	1.19024		58.1376	46.33	0.8
F3	Prevotella copri	479043	2302425	79016	44.9061	323	17754	5.90281	61.45	3.49		64.634	2230004	103	25.51	2.56	22	36917	1.6034		67.6935	56.2	1.46
CS2-16	Ruminococcus gnavus	459961	1878965	87389	42.8696	311	22352	3.4966	54.14	1.23		52.264	1858714	45	20.36	0.65	11	16005	0.851799		60.5091	39.84	0
CS1-94	Veillonella tobetsuensis	290593	1547000	95784	38.5286	199	28246	2.69638	75.82	0.75		71.293	1542558	37	28.49	0.84	0	0	0		-	-	-
CS2-87	Veillonella tobetsuensis	484422	1577660	184916	38.4368	147	41521	2.85113	76.01	0.02		72.277	1562858	64	32.94	1.56	8	12777	0.80987		74.6408	70.14	0.5
1 ID of single-cell amplified genome (SAG).
2 Assembly using randomly selected 3 × 105 read-pairs.
3 Genome coverage (%) is calculated by BBtools.
4 Genome completeness (%) is estimated using CheckM with de novo assembled reads.
5 Contamination (%) is calculated using CheckM.
