# Supplementary material for: Agarose gel microcapsules enable easy-to-prepare, picolitre-scale, single-cell genomics, yielding high-coverage genome sequences
Source: Sci Rep. 2022 Oct 18;12:17014. doi: 10.1038/s41598-022-20923-z (PMC9579161; doi:10.1038/s41598-022-20923-z)
Supplement: Supplementary file 1 — Supplementary Tables. [file 41598_2022_20923_MOESM1_ESM.zip › Supplementary_TableS07.xlsx]

## Sheet: MDA-in-AGM
Supplementary Table S7. Cross-contamination reads and unmapping reads for MDA-in-AGMs or FACS-MDAs by mappig sequence reads on referece genomes.
A. MDA-in-AGM
Bacteria	SAG ID	Bacteroides	Blautia	Catenibacterium	Clostridium	Collinsella	Faecalibacterium	Flavonifractor	Megamonas	Megasphaera	Parabacteroides	Prevotella	Roseburia	Ruminococcus	Streptococcus	Veillonella	Own genome	Total cross- contamination	Total unmapping
Bacteroides thetaiotaomicron	MS12	96.8131	0.00340399	0	0.000650762	0.00525616	0.00765897	0	0.0172202	0	0.0595698	0.00780915	0.00610715	0.0095612	0.0114134	0.00075088	96.8131	0.129402	3.05748
	MS14	97.8644	0.00233033	0	0.000712045	0.00142409	0.00543744	0.000194194	0.00712045	0.000129463	0.0488722	0.0045312	0.00440173	0.00304237	0.0106159	0	97.8644	0.0888114	2.04674
	MS28	98.9566	0.00134451	5.17119e-05	0.000413695	0.00271487	0.00142208	0.000465407	0.00318028	0.000284415	0.0505225	0.00186163	0.00165478	0.00214604	0.00227532	0.000258559	98.9566	0.0685958	0.974846
	MS485-1-39	94.6758	0.103775	0.00104612	0.00742745	0.056072	0.0205039	0.00805512	0.047703	0.00167379	0.285172	0.0291867	0.0329528	0.0232238	0.0474938	0.0043937	94.6758	0.668679	4.65554
	MS485-1-94	88.9358	0.0336432	0.000999303	0.014823	0.100652	0.0135461	0.0036086	0.00688409	0.00111034	0.188757	0.00377515	0.00810546	0.0138792	0.0106592	0.00244274	88.9358	0.402886	10.6613
	MS485-2-86	97.2798	0.00470493	0	0.00297438	0.0870141	0.00432637	0.00129791	0.00205502	0.000648955	0.386237	0.0133577	0.00183871	0.00173055	0.0217941	0.0124383	97.2798	0.540417	2.17979
	MS5	96.0594	0.00834971	0	0.00206895	0.0050246	0.00598519	0.000369456	0.00967975	0	0.0752951	0.0331033	0.00694577	0.00886694	0.0109359	0.000147782	96.0594	0.166772	3.77385
	MS8	97.9268	0.0018542	7.41678e-05	0.00066751	0.0022992	0.00367131	0.000296671	0.00593342	0.000111252	0.0508791	0.00767637	0.00318922	0.00485799	0.00467257	0	97.9268	0.086183	1.98707
	MY0421-12	85.5644	0.338353	0.945066	0.0199307	0.0251651	0.0142938	0.00234874	0.0399286	0.00510012	0.278225	0.0142938	0.0327482	0.0902588	0.0103345	0.0122135	85.5644	1.82826	12.6073
	MY0421-15	98.232	0.23067	0.00337597	0.0132199	0.0224959	0.0109798	0.00350217	0.035495	0.00182996	0.0678349	0.00908672	0.0155547	0.038587	0.115004	0.0072883	98.232	0.574924	1.1931
	MY0421-23	94.8806	0.206186	0.00259244	0.0125301	0.0142584	0.130918	0.00181471	0.0223814	0.0110611	1.08615	0.00648111	0.0448492	0.0306772	0.00717242	0.00414791	94.8806	1.58122	3.53817
	MY0421-8	95.4092	0.41544	0.00655958	0.0307329	0.0403293	0.0179174	0.00321905	0.0789579	0.00655958	0.154454	0.0209542	0.0405115	0.0549061	0.0142124	0.0134229	95.4092	0.898177	3.69262
Blautia producta	MS485-1-58	0.0914535	94.7339	0.0004559	0.046593	0.0740381	0.0077503	0.00082062	0.0194213	0.00027354	0.086621	0.0223391	0.00629142	0.0385691	0.0144064	0.00063826	94.7339	0.409672	4.85643
	MS485-2-2	0.192423	80.1328	0.00133627	0.0579943	0.04089	0.0232512	0.0029398	0.234249	0.00106902	0.0633393	0.109842	0.0134964	0.0291308	0.00975479	0.0014699	80.1328	0.781185	19.086
	MS485-2-28	0.29654	81.1574	0.0026692	0.0581198	0.754265	0.0548478	0.0190288	0.201912	0.00120545	0.094972	0.0359912	0.0322027	0.15998	0.00662996	0.00309972	81.1574	1.72146	17.1211
	MS485-2-55	0.0645671	94.1061	0.000877469	0.0282252	0.0231067	0.00906718	0.00109684	0.111292	0.00029249	0.0386817	0.0141857	0.0048992	0.046579	0.00153557	0.000877469	94.1061	0.345284	5.5486
	MS485-2-58	0.113618	90.4649	0.000556952	0.0282454	0.0261768	0.0140829	0.00143216	0.111152	0.000875211	0.141148	0.0481366	0.00970688	0.0564113	0.00350084	0.00119347	90.4649	0.556236	8.97887
	MS485-2-65	0.0269981	98.8674	0.000639429	0.0319714	0.00575486	0.00184724	0.000639429	0.0180461	0.000142095	0.00213143	0.00213143	0.00426286	0.0192539	0.000497334	0.000213143	98.8674	0.114529	1.01811
	MS485-2-74	0.0728657	94.7227	0.000173697	0.062965	0.0195409	0.00955331	0.00199751	0.0437715	0.000781635	0.244304	0.00642677	0.00625308	0.036042	0.00130272	0.000607938	94.7227	0.506586	4.77066
	MS485-2-76	0.596903	24.897	0.00036401	0.119031	0.141673	0.064721	0.00116483	0.577465	0.00072802	0.174288	0.11743	0.0469573	0.020967	0.00647938	0.00276648	24.897	1.87094	73.232
	MY0421-14	0.205534	97.2635	0.137234	0.0422971	0.0262334	0.0115566	0.0016757	0.0261756	0.0043915	0.0857498	0.0125389	0.0283714	0.106725	0.00803182	0.00947639	97.2635	0.705991	2.03055
Collinesella aerofaciens	MS485-2-49	0.778984	0.0221624	0.00031436	0.00282924	97.9138	0.00361514	0.00055013	0.0298642	0	0.0123386	0.00251488	0.00220052	0.00047154	0.0007859	0	97.9138	0.856631	1.22962
	Y1	0.060168	0.0243537	7.95873e-05	0.00294473	98.7309	0.00302432	7.95873e-05	0.0120177	0.000159175	0.0274576	0.00907295	0.00278556	0.00262638	0.0235578	0.000636698	98.7309	0.168964	1.10014
Megamonas funiformis	MS485-1-82	0.127023	0.0059282	0.000216885	0.00202426	0.0118564	0.00751869	0.000939837	92.7798	0.00245803	0.570119	0.0224838	0.00802476	0.0561733	0.0172062	0.0014459	92.7798	0.833418	6.38677
	MS485-2-11	0.197568	0.266913	0.00271025	0.0385042	0.092242	0.0285044	0.00999989	77.3343	0.00233642	0.139157	0.0257006	0.0148596	0.0114952	0.00485976	0.00626161	77.3343	0.841112	21.8246
	MS485-2-31	0.79614	1.01034	0.00071789	0.135771	0.1294	0.0707122	0.000269209	3.24163	0	0.222097	0.66674	0.0551878	0.0217162	0.0100505	0.00547391	3.24163	3.12462	93.6338
	MY0421-9	0.30837	0.361237	0.00545557	1.03299	0.0301355	0.0179904	0.00344221	89.1481	0.00584526	0.130349	0.0170811	0.146326	0.14756	0.0106514	0.0105215	89.1481	2.22795	8.62396
Parabacteroides distasonis	MS2	0.098134	0.00399882	8.88627e-05	0.00097749	0.00432465	0.00352489	0.000148104	0.00598342	8.88627e-05	97.9866	0.00568721	0.00343602	0.00530214	0.00509479	0.000148104	97.9866	0.136937	1.87648
	MS22	0.100535	0.00332976	0.000190272	0.00404328	0.0093709	0.00302057	0.000309192	0.00530384	0	98.3919	0.00478059	0.00513735	0.00361517	0.00413842	0.000261624	98.3919	0.144036	1.46405
	MS26	0.111341	0.00123496	6.49979e-05	0.000454985	0.00253492	0.00188494	0.000194994	0.00344489	0	98.5153	0.00292491	0.00461485	0.00266491	0.00357489	0	98.5153	0.134936	1.34981
	MS29	0.106342	0.0108482	0.000295189	0.000737973	0.0121765	0.00487062	0.000664175	0.0080439	0.000147595	98.3413	0.0053872	0.00664175	0.00575619	0.00863428	0.00110696	98.3413	0.171652	1.48701
	MS485-1-2	0.12767	0.0075957	0.000176644	0.00295879	0.0189009	0.00649168	0.00322376	0.00763986	0.000574094	95.3617	0.00909718	0.0337391	0.00812564	0.00684497	0.000441611	95.3617	0.23348	4.40485
	MS485-1-63	0.178934	0.0339222	0.000299534	0.145536	0.018309	0.00595323	0.000786276	0.0120188	0.000524184	98.5532	0.00198441	0.00512951	0.0247864	0.000861159	0.000524184	98.5532	0.429569	1.01722
	MS485-1-79	0.122754	0.00377008	0.000226205	0.000980221	0.0126675	0.00497651	0.000527812	0.0110086	0.000301607	97.798	0.0160606	0.00520271	0.00392089	0.528189	0.00045241	97.798	0.711038	1.49099
	MY0421-20	0.666152	0.931137	0.0122819	0.0591824	0.0868646	0.136311	0.00553642	0.0850827	0.0133638	94.3655	0.0442914	0.0917646	0.167811	0.107292	0.0276821	94.3655	2.43475	3.19973
Prevotella copri	MS4	0.401092	0.0154094	0.000268768	0.00403152	0.015499	0.0234724	0.000985484	0.0688047	0.000358358	0.22684	78.6688	0.0328793	0.0403152	0.0512452	0.000268768	78.6688	0.88147	20.4497
	Y3	0.168721	0.0139209	0.000278418	0.00473311	0.014849	0.0092806	0.00167051	0.0149418	0.000556836	0.077029	95.4259	0.0118792	0.00946622	0.0182828	0.00092806	95.4259	0.346538	4.22759
Roseburia faecis	MS27	0.186393	0.0366144	0.00280995	0.0117507	0.00408719	0.0543256	0.000425749	0.00417234	0.0001703	2.26694	0.00442779	77.4767	1.73859	0.00553474	0.0010218	77.4767	4.31727	18.2061
Ruminococcus gnavus	MY0421-10	0.724766	0.896903	0.014456	0.0669378	0.0747943	0.0538173	0.00652093	0.0974997	0.00919216	1.07155	0.0428967	0.140161	85.3325	0.0315047	0.028755	85.3325	3.25976	11.4077
Streptococcus mutans	MS485-1-51	0.4812	0.0536007	0.0017235	0.00810043	0.198202	0.0480855	0.00982393	0.0220607	0.000689398	1.34588	0.812111	0.139776	0.123402	91.9049	0.00672163	91.9049	3.25138	4.84371
Median																	95.1211	0.56558
(Mapping read, %)
Bacteria	SAG ID	Bacteroides Plasmid
Bacteroides thetaiotaomicron	MS12	0.000600704
	MS14	0.513902
	MS28	0.295688
	MS485-1-39	0.566055
	MS485-1-94	1.62143
	MS485-2-86	0.373095
	MS5	0.532386
	MS8	0.213307
	MY0421-12	1.8749
	MY0421-15	0.0608305
	MY0421-23	0.00164188
	MY0421-8	0.694891
Blautia producta	MS485-1-58	0.00054708
	MS485-2-2	0.00120265
	MS485-2-28	0.00154986
	MS485-2-55	0.00029249
	MS485-2-58	0.000795646
	MS485-2-65	0.000639429
	MS485-2-74	0.000607938
	MS485-2-76	0.00160164
	MY0421-14	0.00340919
Collinesella aerofaciens	MS485-2-49	0.0403167
	Y1	0.000159175
Megamonas funiformis	MS485-1-82	0.126806
	MS485-2-11	0.196166
	MS485-2-31	0.793089
	MY0421-9	0.304213
Parabacteroides distasonis	MS2	0.0313685
	MS22	0.0154358
	MS26	0.0735126
	MS29	0.0350537
	MS485-1-2	0.000309127
	MS485-1-63	0.073236
	MS485-1-79	0.0165884
	MY0421-20	0.047346
Prevotella copri	MS4	0.00134384
	Y3	0.00120648
Roseburia faecis	MS27	0.0001703
Ruminococcus gnavus	MY0421-10	0.00628524
Streptococcus mutans	MS485-1-51	0.00723868
(Mapping read, %)

## Sheet: FACS-MDA
Supplementary Table S7. Cross-contamination reads and unmapping reads for MDA-in-AGMs or FACS-MDAs by mappig sequence reads on referece genomes.
B. FACS-MDA
Bacteria	SAG ID	Bacteroides	Blautia	Catenibacterium	Clostridium	Collinsella	Faecalibacterium	Flavonifractor	Megamonas	Megasphaera	Parabacteroides	Prevotella	Roseburia	Ruminococcus	Streptococcus	Veillonella	Own genome	Total cross- contamination	Total unmapping
Bacteroides thetaiotaomicron	A6	97.7012	0.0029741	0	0.00524009	0	0.000283248	0.00184111	0.010905	0.000424872	0.0395131	0.0101969	0	0.00226598	0	0.00524009	97.7012	0.0788846	2.21996
	A9	98.3538	0.00256116	0	0.00195136	0	0.00036588	0.0693952	0.0168305	0	0.0348805	0.0119521	0	0.00341488	0.000731759	0.0207332	98.3538	0.162816	1.4834
	B1	99.4572	0.000622678	0	0.000814272	4.78983e-05	0	9.57967e-05	0.0279247	4.78983e-05	0.0180098	0.00205963	0	0.000143695	9.57967e-05	0.00105376	99.4572	0.0509159	0.491868
	CS1-26	95.775	0.00136565	0.00679719	0.0675374	6.20748e-05	0.000806972	0.000900085	0.0101492	0.000186224	1.22207	0.00924915	0.0144014	0.0131288	0.000310374	0.00142772	95.775	1.34839	2.87661
	CS1-7	98.187	0.00133871	0	0.00490859	0	0	0.000669353	0.0103006	0	0.803149	0.00591262	0	0.00130152	0	0.00182213	98.187	0.829403	0.983577
	CS1-91	99.1117	0.00107365	0	0.00199818	0.000208765	0.000119295	0.000238589	0.00611384	8.94709e-05	0.00945409	0.00223677	0	0.000298236	0.000178942	0.00107365	99.1117	0.0230835	0.865213
	CS2-1	98.8211	0.00401773	3.97795e-05	0.00902994	0	0	0.000556913	0.0060067	3.97795e-05	0.0455077	0.0134455	0.000119338	0.00210831	0	0.00159118	98.8211	0.0824629	1.09644
	CS2-41	99.1935	0.0033034	0	0	0	0	0	0	0	0.0414133	0	0	0	0	0	99.1935	0.0447167	0.761796
	CS2-43	98.4618	0.00357617	0	0.00670959	0.000136235	3.40588e-05	0.000681176	0.00551753	0	0.0331392	0.00579	0	0.00160076	0	0.00364429	98.4618	0.060829	1.47737
	CS2-57	98.8993	0.00252497	0	0.00180355	0.000135266	9.01776e-05	0.000270533	0.00437361	4.50888e-05	0.236671	0.00504995	0	0.000856687	4.50888e-05	0.00076651	98.8993	0.252633	0.84803
	CS2-65	97.2851	0.00287883	0.000863649	0.0051819	0.000699145	0.0339702	0.000246757	0.00357798	0.000493514	0.0261562	0.00736158	0.00287883	0.00106928	0.000699145	0.00139829	97.2851	0.0874754	2.62739
	CS2-82	99.2382	0.000566232	0	0.000519046	0	0	0.000613418	0.00108528	0	0.0220831	0.00122684	0	9.43721e-05	0	0.0141558	99.2382	0.0403441	0.721475
	D8	98.7893	0.000865918	0	0.00324719	0	0	0.000378839	0.00579082	0	0.140387	0.00340955	0	0.000920037	0	0.001353	98.7893	0.156352	1.05431
	F7	94.5682	0	0	5.64616e-05	0	0	0	5.64616e-05	0	5.09622	0	0	0	0	0	94.5682	5.09634	0.335438
	G3	99.1652	0.00744102	0	0.000986159	0.000776974	0.000209185	0.000179302	0.0296744	8.96509e-05	0.0186175	0.00340673	0	0.000508022	0	0.000478138	99.1652	0.0623671	0.772402
Blautia producta	CS2-27	0.0624699	98.8101	0	0.0116079	0.00106332	0.000620268	0.00141776	0.0091268	0.000620268	0.0146206	0.00700017	0.000443049	0.00575963	0.000443049	0.00168359	98.8101	0.116876	1.07298
	CS2-64	0.0450289	1.70888	0.000416291	0.0015264	0.000832583	6.93819e-05	0.00034691	0.00395477	0.000416291	0.00915841	0.00659128	0.00222022	0.00104073	0.000485673	0.000971347	1.70888	0.0730591	98.2181
	H2	0.164823	94.8627	0.00182293	0.0206598	0.000911463	0.00167102	0.00212675	0.0320531	0.000607642	0.100261	0.0281035	0.00668407	0.034028	0.0218751	0.00881081	94.8627	0.424438	4.71287
Clostridium bolteae	CS2-8	0.0707023	0.0364664	0	96.824	5.18725e-05	0.0372445	0.000778088	0.00809212	5.18725e-05	0.0173773	0.00762526	0.00020749	0.0239132	5.18725e-05	0.00243801	96.824	0.205	2.971
	F5	0.193436	0.0163563	0.000270351	96.7732	0.000405527	0.00405527	0.00094623	0.0158156	0.000405527	0.0327125	0.0110844	0.00324422	0.0209522	0.000270351	0.00459597	96.7732	0.304551	2.92223
Flavonifractor plautii	CS2-75	0.0264788	0.00171495	0.000754576	0.00281251	0.000274391	0.000342989	64.5279	0.00672259	0.00096037	0.00850613	0.00569362	0.000274391	0.00130336	0.000754576	0.0032241	64.5279	0.0598173	35.4123
Megamonas funiformis	B10	0.078266	0.00739521	0	0.00316938	0.000704306	8.80382e-05	0.000704306	98.1396	0.00105646	0.0121493	0.0129416	0	0.00176076	8.80382e-05	0.0406737	98.1396	0.158997	1.70143
	CS1-41	0.0673826	0.00617673	0	0.00400084	7.01902e-05	0.00021057	0.00112304	91.0922	0.000561521	0.0146697	0.0102478	0	0.0021759	0.000350951	0.00343932	91.0922	0.110409	8.79735
	CS1-73	0.0744621	0.00574568	4.63361e-05	0.00620904	9.26722e-05	0.000231681	0.00199245	97.3432	0.00083405	0.0233071	0.0164957	0	0.00310452	4.63361e-05	0.0071821	97.3432	0.13975	2.51702
Parabacteroides distasonis	CS1-55	0.222369	0.0194178	0.0138082	0.0254588	0.025315	0.00417122	0.00877395	0.114781	0.00215753	93.0463	0.0474656	0.00388355	0.0145274	0.022726	0.013089	93.0463	0.537944	6.41577
	CS2-28	0.0624733	0.035105	0	0.00899383	0.000580247	0	0.000676955	0.0049321	0	98.6923	0.00783334	9.67079e-05	0.00174074	9.67079e-05	0.000580247	98.6923	0.123109	1.18457
	CS2-31	0.0611344	0.00717411	0	0.00834119	0	0	0.00058354	0.0128036	0	98.2651	0.0116021	0	0.0027804	6.86518e-05	0.00381017	98.2651	0.108298	1.62657
	CS2-45	0.109716	0.0132535	0	0.0050709	0.000576239	0.000806734	0.00184396	0.0133687	0.000345743	97.6797	0.0198226	0	0.00253545	0	0.0026507	97.6797	0.16999	2.15029
	CS2-46	0.0828844	0.00199264	0	0.00260941	9.48877e-05	4.74439e-05	0.000189775	0.00284663	0.000142332	93.6873	0.00521883	0	0.000521883	0.000189775	0.000759102	93.6873	0.0974971	6.21519
	E5	0.124844	0.010789	0	0.0175145	0	0	0.197144	0.0126105	0	97.0622	0.0145721	0	0.00490407	0.000140116	0.00280233	97.0622	0.38532	2.5525
Prevotella copri	CS1-3	0.117454	0.00792059	0.000208437	0.00760794	0.000104218	0.000104218	0.00208437	0.0475236	0.000104218	0.0397072	96.3504	0.000104218	0.00385608	0	0.0101092	96.3504	0.236888	3.41273
	CS2-47	0.0924597	0.00303383	0	0.00245596	0	9.63122e-05	0.000481561	0.00375617	4.81561e-05	0.0131466	97.6437	0	0.00202256	4.81561e-05	0.00134837	97.6437	0.118897	2.23738
	CS2-58	0.235769	0.0187321	0	0.0168687	9.80737e-05	0	0.00529598	0.0529598	0	0.0828723	93.5608	0	0.00794397	9.80737e-05	0.0128477	93.5608	0.433486	6.00574
	F3	0.0732299	0.0155515	0	0.0777576	0.000196855	0.000196855	0.00187012	0.0250005	0	0.0410442	93.0864	0	0.0043308	0.000196855	0.132385	93.0864	0.37176	6.54187
Ruminococcus gnavus	CS2-16	0.0611832	0.0136899	0.000210613	0.0177968	0	0.000105307	0.000421227	0.00916168	0	0.0901426	0.0225356	0.0274851	98.528	0.000105307	0.00210613	98.528	0.244943	98.7751
Veillonella tobetsuensis	CS1-94	0.433578	0.0386854	0.000334938	0.0465564	0.000837346	0.0065313	0.0103831	0.15156	0.00351685	0.156416	0.0983044	0	0.0249529	0.00133975	85.6059	85.6059	0.972996	13.4211
	CS2-87	0.0814527	0.00290902	0.000200622	0.00200622	0.0018056	0.000300933	0.00230716	0.00692147	0.00341058	0.00320996	0.00832583	0	0.000401245	0.000601867	87.7636	87.7636	0.113853	12.1225
Median																	97.6437	0.13975
(Mapping read, %)
Bacteria	SAG ID	Bacteroides Plasmid
Bacteroides thetaiotaomicron	A6	0.116698
	A9	0.196477
	B1	0.079176
	CS1-26	0.239764
	CS1-7	5.68511
	CS1-91	0.0351024
	CS2-1	0.183065
	CS2-41	0.147847
	CS2-43	0.0651204
	CS2-57	1.64218
	CS2-65	0.00053464
	CS2-82	0.265233
	D8	1.114
	F7	39.0444
	G3	0.00508022
Blautia producta	CS2-27	8.86097e-05
	CS2-64	0.000901965
	H2	0.00227866
Clostridium bolteae	CS2-8	0.000674343
	F5	0.00135176
Flavonifractor plautii	CS2-75	0.00061738
Megamonas funiformis	B10	0.0011445
	CS1-41	0.00119323
	CS1-73	0.00157543
Parabacteroides distasonis	CS1-55	0.00445889
	CS2-28	0.000386831
	CS2-31	0.0124603
	CS2-45	0.0157889
	CS2-46	0.000759102
	E5	0.00476395
Prevotella copri	CS1-3	0.00208437
	CS2-47	0.00255227
	CS2-58	0.00608057
	F3	0.000295282
Ruminococcus gnavus	CS2-16	0.000421227
Veillonella tobetsuensis	CS1-94	0.00770358
	CS2-87	0.000100311
(Mapping read, %)
