# Supplementary material for: Agarose gel microcapsules enable easy-to-prepare, picolitre-scale, single-cell genomics, yielding high-coverage genome sequences
Source: Sci Rep. 2022 Oct 18;12:17014. doi: 10.1038/s41598-022-20923-z (PMC9579161; doi:10.1038/s41598-022-20923-z)
Supplement: Supplementary file 1 — Supplementary Tables. [file 41598_2022_20923_MOESM1_ESM.zip › Supplementary_TableS08.xlsx]

## Sheet: Binning
Supplementary Table S8. Decreases of contaminating sequences in single-cell amplified genomes (SAGs) obtained using MDA-in-AGM by computational binning.
SAG ID1	Bacterial species		Binning −			Binning +2
			CheckM			Total length (bp)	Largest contig (bp)	G+C (%)	Contigs (≥1,000 bp)	N50 (bp)	CheckM			QUAST
			Genome completeness (%)	Contami- nation (%)							Genome complete-ness (%)3	Contami- nation (%)4		Genome fraction (%)	Total aligned length (bp)	Misassembly	Mismatch per 100 kbp	Indel per 100 kbp	Fully unaligned contig	Unaligned length	Unaligned length per total length (%)
MS485-1_75_binning	Bacteroides thetaiotaomicron		80.63	14.79		5077198	194269	43.0242	582	27360	78.12	1.8		79.175	4970618	92	13.46	2.04	32	73348	1.44466
MS485-2_78_binning	Bacteroides thetaiotaomicron		87.07	32.99		4049064	177830	42.7098	140	48918	59.46	1.7		60.743	3808817	14	3.34	0.82	26	217413	0.0536946
MY0421_7_binning	Bacteroides thetaiotaomicron		88.73	25.29		4240645	78869	42.9604	248	26277	57.05	0		66.881	4208683	32	5.8	1.24	1	6763	0.0015948
MS485-2_85_binning	Blautia producta		90.55	14.58		5848160	100147	45.5763	465	23193	82.28	4.91		83.761	5230043	35	4.05	0.48	140	601161	0.102795
MY0421_4_binning	Blautia producta		96.41	60.69		5022614	142329	45.9406	230	43700	68.17	1.42		79.753	4962060	26	4.73	0.59	11	48837	0.00972342
MS485-2_83_binning	Blautia producta		93.25	9.44		3129346	183452	45.7919	198	40069	62.03	0.47		50.301	3119725	15	6.35	0.77	3	4389	0.00140253
MY0421_6_binning	Blautia producta		84.2	10.03		3823612	100578	46.2932	177	27889	55.08	0		61.328	3816612	17	4.76	0.47	0	0	0
MS485-2_51_binning	Blautia producta		94.74	18.64		3250726	231438	46.1499	81	82497	51.59	0		52.358	3246175	16	1.51	0.31	0	0	0
MS485-2_67_binning	Clostridium bolteae		84.62	49.81		3664873	64678	50.1039	322	19846	57.02	0		55.18	3641064	60	5.24	0.58	4	9769	0.00266558
MS13_1_binning	Collinsella aerofaciens		82.38	38.45		1697994	79178	59.8499	243	21905	70.35	0.81		66.85	1642701	27	16.57	0.73	25	49595	0.029208
MS7_binning	Collinsella aerofaciens		83.12	41.15		1708896	103370	59.3977	286	17857	70.1	2.02		65.318	1612774	39	20.64	1	55	87207	0.0510312
MY0421_13_binning	Collinsella aerofaciens		85.34	43.93		1636853	103789	60.0279	141	23867	62.93	0.81		63.825	1567456	11	5.49	0.51	19	66286	0.040496
MS485-1_8_binning	Faecalibacterium prausnitzii		96.43	61.93		2452066	134403	56.8829	135	34423	80.78	0.68		77.601	2411102	13	3.24	0.42	12	34749	0.0141713
MS485-2_46_binning	Faecalibacterium prausnitzii		83.95	21.57		2243566	31427	57.7458	408	10462	78.55	2.04		66.163	2122320	80	9.16	0.83	66	108442	0.0483347
MS3_binning	Faecalibacterium prausnitzii		87.26	45.94		1969892	47190	57.2091	385	10234	72.24	0.71		60.217	1891263	85	17.24	0.59	37	68679	0.0348643
MS11_binning	Faecalibacterium prausnitzii		81.47	40.66		2212433	73541	56.6868	387	12404	67.88	0.97		66.529	2068580	77	18.12	1.11	58	131039	0.0592285
MS485-1_83_binning	Megamonas rupellensis		93.53	77.23		2553430	214801	31.6142	105	68210	100	2.37		97.428	2508898	3	1.72	0.2	11	43680	0.0171064
MS485-2_69_binning	Megamonas rupellensis		98.28	39.5		2447674	97382	31.4385	231	22264	95.87	1.27		91.691	2383486	20	3.61	0.34	23	61556	0.0251488
MS485-2_50_binning	Megamonas rupellensis		99.84	119.66		2292631	108845	31.3591	115	32687	94.4	1.9		87.963	2288409	8	2.66	0.49	0	0	0
MS485-2_53_binning	Megamonas rupellensis		99.37	7.96		2295032	88922	31.3823	89	42570	93.65	1.27		89.131	2293831	4	1.62	0.26	0	0	0
MS16_binning	Megamonas rupellensis		98.73	29.45		2349745	178123	31.3967	89	51314	91.77	0		89.974	2319215	29	4.8	0.52	4	15893	0.00676371
MS485-2_38_binning	Megamonas rupellensis		96.1	12.94		2302808	79745	31.3771	214	21860	86.29	0.63		87.267	2269886	24	8.07	0.13	11	26316	0.0114278
MS485-2_29_binning	Megamonas rupellensis		86.88	23.68		2196404	51765	31.1817	330	12585	80.26	1.58		83.604	2163115	48	7.17	0.56	16	29364	0.0133691
MS485-2_61_binning	Parabacteroides distasonis		97.26	26.72		4075240	221931	45.1271	99	97219	84.54	1.28		82.431	3967564	8	2.02	0.35	13	103174	0.0253173
MS485-1_43_binning	Parabacteroides distasonis		86.97	6.99		3353568	172217	45.2001	131	50010	69.98	0.38		69.513	3344643	35	3.44	0.36	0	0	0
MS15_binning	Parabacteroides distasonis		92.7	51.3		3289932	72453	43.9905	332	14607	54.55	1.92		52.814	2544279	29	13.38	1.38	131	713971	0.217017
MY0421_2_binning	Parabacteroides distasonis		84.16	39.23		2564854	71781	45.1207	120	33654	51.29	0.38		52.451	2543126	16	3.49	0.4	2	13859	0.00540343
MS485-2_27_binning	Prevotella copri		91	5.3		2893987	129039	45.0162	216	25822	83.54	0.84		84.233	2860661	79	14.52	1.44	1	1008	0.000348308
MS18_binning	Streptococcus mutans		98.25	21.71		1932936	154685	37.1039	89	56009	87.25	0.87		86.866	1757116	5	2.11	0.4	35	174630	0.0903444
Y2_binning	Streptococcus mutans		88.85	7.87		2228953	180392	38.0085	202	34940	74.67	3.8		79.433	1608265	20	4.12	1.12	127	584999	0.262455
Median			89.7	28.085							73.455	0.92		73.557
1 ID of single-cell amplified genome (SAG).
2 Binning was performed on metaBAT2, MaxBin2, and CONCOCT in metaWRAP.
3 Genome completeness (%) estimated using CheckM with de novo assembled reads.
4 Contamination (%) calculated using CheckM.
