# Supplementary material for: Agarose gel microcapsules enable easy-to-prepare, picolitre-scale, single-cell genomics, yielding high-coverage genome sequences
Source: Sci Rep. 2022 Oct 18;12:17014. doi: 10.1038/s41598-022-20923-z (PMC9579161; doi:10.1038/s41598-022-20923-z)
Supplement: Supplementary file 1 — Supplementary Tables. [file 41598_2022_20923_MOESM1_ESM.zip › Supplementary_TableS09.xlsx]

## Sheet: MDA-in-AGM
Supplementary Table S9. Single-cell amplified genomes (SAGs) of termite gut bacteria, obtained using MDA-in-AGM or FACS-MDA.
1. MDA-in-AGM
SAG ID1	Taxon of bacteria	Assembled reads	Total base (bp)	Total length (bp)	Largest contig (bp)	G+C (%)	Contig (≥1,000 bp)	N50 (bp)	Genome completeness (%)2	Contami- nation (%)3
MS502-18	Actinobacteria	513023	209733241	2196577	423347	73.3056	160	143809	51.89	0.87
MS499-49	Alpha proteobacteria	538076	226432650	1298352	24579	45.632	301	6216	87.9	0
MS502-96	Alpha proteobacteria	761125	303260507	1225391	17140	45.6417	318	5385	86.02	0
MS495-25	Bacteroidia	529106	225968049	2513638	63854	43.9303	459	9400	72.87	1.79
MS495-6	Bacteroidia	592373	259810354	2889366	81848	45.0868	248	21719	94	0.35
MS495-7	Bacteroidia	737757	309334983	2963882	97509	46.3638	359	15507	78.45	1.64
MS495-74	Bacteroidia	748868	311966860	3919811	106359	43.1984	257	30119	96.37	0.78
MS499-65	Bacteroidia	486170	204980153	3622322	85343	46.3904	442	16893	84.32	2.04
MS499-82	Bacteroidia	457678	200615919	3319239	73313	45.2511	363	20657	91.55	2.2
MS502-39	Bacteroidia	593526	237298436	5423893	130824	41.4783	421	32404	92.28	0.84
MS502-62	Bacteroidia	530582	223480414	3121437	89522	42.1274	258	27389	95.96	0.55
MS495-43	Betaproteobacteria	882661	366888004	3175790	85395	60.3698	259	30370	91.48	1.47
MS495-45	Betaproteobacteria	790731	309320684	2872676	99872	57.2645	301	20443	80.45	0.97
MS499-60	Betaproteobacteria	493291	205753284	2562592	105932	59.411	255	29855	78.78	1.54
MS502-25	Betaproteobacteria	808523	318989068	3206557	171315	60.4499	251	30462	92.15	0.75
MS502-43	Betaproteobacteria	527501	223078697	3205646	188930	60.5205	222	36980	93.53	0.89
MS502-56	Betaproteobacteria	762791	315306788	4361295	87582	56.9765	427	21886	86.43	1.49
MS502-89	Betaproteobacteria	661275	280857950	3187209	137201	57.1072	303	26519	89.88	1.18
MS502-49	candidate division SR1	705035	294405033	1039594	62152	35.6634	87	22287	74.14	0
MS499-75	Clostridiales	473346	207502189	3053315	64878	46.9833	502	12049	76.1	1.68
MS499-83	Clostridiales	646398	266698496	2664875	150182	51.5063	175	37397	89.65	1.42
MS499-92	Clostridiales	626824	259212199	3716544	138446	52.798	322	31449	79.23	0.81
MS502-84	Clostridiales	405931	166287603	931956	80760	38.7312	100	18663	35.97	1.4
MS499-41	Deferribacterales	364158	153669110	1559324	38608	44.1179	243	12691	72.88	2.01
MS499-25	Deltaproteobacteria	562237	233642456	1346047	252245	54.9389	48	66291	91.12	0.79
MS499-74	Deltaproteobacteria	655089	268968392	1324085	160061	54.876	60	63187	89.43	0.3
MS502-48	Deltaproteobacteria	639088	268426708	1206627	89564	54.7822	85	34419	78.74	0.3
MS495-21	Epsilonproteobacteria	697134	290831956	532664	33963	49.6358	69	16245	20.69	0
MS502-29	Epsilonproteobacteria	399856	163814493	2295070	89848	49.9067	274	20476	89.29	4.34
MS499-38	Fibrobacterales	556799	242741358	2394004	57700	41.979	280	16173	72.84	0
MS499-59	Planctomycetales	530862	217906675	2388876	123072	55.413	169	33758	87.05	0.1
MS495-2	Spirochaetia	508658	210965998	3107990	56488	51.6541	455	14318	68.92	1.34
MS495-46	Spirochaetia	721749	287296617	4379869	122469	51.7845	311	35933	85.74	1.14
MS495-79	Spirochaetia	686407	282295157	3063058	84311	49.6251	434	13028	75.11	4.03
MS495-87	Spirochaetia	605584	256678522	2264080	385099	53.2226	140	47963	75.02	0
MS499-28	Spirochaetia	544709	239147344	3520487	105364	51.2195	251	33605	95.45	0
MS499-40	Spirochaetia	488295	201941307	2742094	49616	51.8073	402	13653	69.7	1.14
MS499-42	Spirochaetia	672279	282544261	3024706	83356	53.4563	224	29127	89.62	1.14
MS499-44	Spirochaetia	759144	315644624	3377303	72681	51.2213	447	15986	65.37	0
MS499-91	Spirochaetia	639350	267160817	1437699	38917	52.084	233	12072	44.4	2.27
MS502-12	Spirochaetia	502053	213622098	2043601	43142	43.179	317	10900	62.11	1.2
MS502-30	Spirochaetia	627834	268278228	2593127	81636	49.8912	233	27991	93.72	0.1
MS502-55	Spirochaetia	777428	319701504	1105726	56739	52.1241	193	12015	23.64	0
MS502-67	Spirochaetia	674253	280800582	2395211	38339	52.2832	408	9786	63.04	0
MS502-68	Spirochaetia	732444	303542835	4470591	110633	51.4003	360	25873	94.82	0
MS502-93	Spirochaetia	600224	250328570	3710313	129113	50.6513	221	44977	95.45	1.14
MS499-57	Synergistetes	438181	179653706	2253384	56532	52.8479	333	13501	67.87	0
MS502-76	Synergistetes	819475	337851076	3830422	114620	50.5172	272	34433	100	2.31
1 ID of single-cell amplified genome (SAG).
2 Genome completeness (%) is estimated using CheckM with de novo assembled reads.
3 Contamination (%) is calculated using CheckM.

## Sheet: FACS-MDA
Supplementary Table S9. Single-cell amplified genomes (SAGs) of termite gut bacteria, obtained using MDA-in-AGM or FACS-MDA.
2. FACS-MDA
SAG ID1	Taxon of bacteria	Assembled read	Total base (bp)	Total length (bp)	Largest contig (bp)	G+C (%)	Contig (≥1,000 bp)	N50 (bp)	Genome completeness (%)2	Contami- nation (%)3
PG1894-104	Actinobacteria	1365386	534157179	885172	41433	49.1115	183	9084	16.38	1.72
PG1894-125	Actinobacteria	1572900	637079154	1234277	44012	43.4221	174	16169	47.86	0.35
PG1894-129	Actinobacteria	1426251	553724078	1352032	115270	52.5383	203	20483	36.27	3.67
PG1894-113	Alphaproteobacteria	1580221	595781259	855653	39136	36.3818	171	11297	63.54	0
PG1894-122	Alphaproteobacteria	1393533	551580725	1856264	49285	41.485	358	9112	65.81	1.1
PG1894-126	Alphaproteobacteria	1401296	556991327	685080	24084	41.5861	180	5612	28.54	0
PG1894-186	Alphaproteobacteria	1554102	608869501	907840	69919	63.343	111	23801	45.39	0.5
PG1894-205	Alphaproteobacteria	1224024	479664205	936031	32657	56.9661	193	10209	22.41	0
PG1894-31	Alphaproteobacteria	1283696	500456941	1103390	126991	47.3649	125	38911	52.99	4.87
PG1894-49	Alphaproteobacteria	1310199	520583022	1617688	62882	42.0714	260	11343	77.64	0
PG1894-72	Alphaproteobacteria	1451856	566091384	2227240	75538	41.9132	648	6337	67.03	1.1
PG1894-152	Bacilli	1641324	603059549	957801	24491	37.1155	278	5086	36.11	4.46
PG1894-166	Bacilli	1946287	742592242	876497	72789	36.0323	76	36277	81.94	4.49
PG1894-192	Bacilli	1724886	632945813	1428122	153976	40.8473	127	48135	56.1	0
PG1894-193	Bacilli	1362743	516765185	1570822	90981	41.2935	121	34928	70.32	0.63
PG1894-194	Bacilli	1438512	544213780	566406	51767	42.8122	79	13086	8.7	0
PG1894-218	Bacilli	1507970	562896399	481120	41979	36.6703	62	15460	52.73	1.03
PG1894-59	Bacilli	1281617	472014003	463008	60452	27.092	58	14296	40.94	0.26
PG1894-96	Bacilli	1439365	534286331	523286	41279	41.4395	147	5437	31.11	0
PG1894-11	Bacteroidia	1283657	498678928	2378881	107029	43.7415	236	34089	64.46	0.71
PG1894-121	Bacteroidia	1629579	632028444	329450	17672	43.9396	80	6415	9.91	0
PG1894-123	Bacteroidia	1669243	644988015	1630106	50317	41.4593	204	19782	47.27	1.09
PG1894-13	Bacteroidia	1363177	525408267	2731253	88602	41.9041	373	25496	51.53	0.55
PG1894-14	Bacteroidia	1359838	528275978	868022	34202	44.4982	193	10423	17.24	0
PG1894-145	Bacteroidia	1573218	593892506	1096775	73598	42.0927	165	19665	28.69	0
PG1894-15	Bacteroidia	1326812	502282624	1224570	78755	44.0829	239	16729	32.06	2.3
PG1894-153	Bacteroidia	1547182	597377236	818473	92355	33.502	105	20942	24.14	0
PG1894-155	Bacteroidia	1611224	634386674	1932551	79997	40.4043	331	15436	57.89	0.55
PG1894-156	Bacteroidia	1570805	618917081	1554703	63310	46.2957	260	13813	45.04	0.16
PG1894-159	Bacteroidia	1439164	562879633	1834142	61534	56.707	227	21892	55.16	0.48
PG1894-16	Bacteroidia	1214355	471028411	1156835	49408	44.4387	175	14595	32.49	0.77
PG1894-160	Bacteroidia	1349146	527803999	641673	53918	41.773	75	17378	20.22	0
PG1894-162	Bacteroidia	1709625	665268218	1196241	35817	42.5474	198	11425	36.5	0.27
PG1894-169	Bacteroidia	1292779	502826052	2212146	83390	39.6069	278	22446	50.16	0
PG1894-174	Bacteroidia	1535017	592006680	1547335	72031	40.4658	270	11846	28.45	0
PG1894-176	Bacteroidia	1472308	564941261	1266632	54734	40.3551	214	15103	38.85	4.31
PG1894-177	Bacteroidia	1239500	501111728	1385141	92839	41.8001	233	18601	25	0
PG1894-178	Bacteroidia	1555268	604448026	1299857	58963	39.6175	170	24631	48.38	0.71
PG1894-179	Bacteroidia	1500827	581585705	1540207	93850	39.7203	197	26148	34.48	1.72
PG1894-180	Bacteroidia	1465935	565264310	1374290	58789	39.239	266	12052	41.02	4.61
PG1894-181	Bacteroidia	1531218	587449657	2686168	86456	47.0485	403	15782	44.86	0.6
PG1894-182	Bacteroidia	1382040	545376889	1980557	102044	42.9708	173	39492	50.27	0.82
PG1894-195	Bacteroidia	1422357	530739626	892300	34267	42.7807	222	6141	20.69	0
PG1894-199	Bacteroidia	1483921	562425713	2743727	111103	42.8941	298	23957	70.04	0
PG1894-20	Bacteroidia	1438355	547544744	1206218	85849	40.7359	197	21180	24.14	0
PG1894-201	Bacteroidia	648283	220734054	2045119	30750	42.0697	563	5480	67.99	0
PG1894-203	Bacteroidia	1468128	565212297	921487	30782	41.0174	163	11119	28.42	0
PG1894-207	Bacteroidia	1377479	529128698	728059	37239	41.8341	147	11420	6.3	0
PG1894-21	Bacteroidia	1428173	547768052	1886080	82610	42.102	253	26219	57.29	4.92
PG1894-23	Bacteroidia	1493188	582622224	1474321	102521	41.339	183	25941	36.08	0
PG1894-26	Bacteroidia	1331660	528820202	3163128	121039	40.764	318	35639	72.62	0.27
PG1894-29	Bacteroidia	1368915	521749048	1244492	79432	38.9817	220	18808	21.79	0
PG1894-30	Bacteroidia	1613590	612273190	1686178	43379	45.549	215	20323	42.27	0.24
PG1894-32	Bacteroidia	1222007	484512820	1369879	52992	40.9902	265	12843	23.64	0
PG1894-34	Bacteroidia	1340598	516844776	1915248	99130	42.8503	190	39057	51.98	0.54
PG1894-35	Bacteroidia	1433522	561309979	684315	40103	47.3001	121	16014	20.43	0
PG1894-37	Bacteroidia	1510523	559881746	1382644	77191	41.4191	192	20190	48.07	3.55
PG1894-38	Bacteroidia	1384563	513583063	529205	21590	46.7974	122	7475	9.24	0.13
PG1894-40	Bacteroidia	1209891	476257264	2849104	168726	41.1935	283	48003	77.87	0.55
PG1894-46	Bacteroidia	1158288	446941165	1209237	52423	42.4241	193	14160	26.25	0
PG1894-5	Bacteroidia	1475944	434206866	934339	56285	43.4807	207	9481	13.76	1.82
PG1894-51	Bacteroidia	1456850	566042583	1693341	72729	42.564	193	23796	39.66	0
PG1894-52	Bacteroidia	1451157	572969106	1601105	73291	44.7951	203	24363	40.28	0
PG1894-55	Bacteroidia	1375640	523830169	789882	43723	40.5092	140	12617	19.95	0
PG1894-56	Bacteroidia	1185491	442167561	1111052	42599	44.7944	232	8711	32.13	0
PG1894-63	Bacteroidia	1212169	469694770	637492	20804	41.6139	164	6283	14.55	0.99
PG1894-64	Bacteroidia	1154621	449277919	661406	90094	45.7893	93	20474	18.97	0
PG1894-67	Bacteroidia	1481839	585119385	1279924	40378	44.504	214	15614	41.76	0.48
PG1894-7	Bacteroidia	1402497	553870834	1060157	41737	42.5678	200	10324	12.07	0
PG1894-74	Bacteroidia	1392304	544200308	827532	38113	41.1595	143	13141	21.09	0
PG1894-101	Betaproteobacteria	1494294	591094965	581068	57908	58.8322	155	5353	14.23	1.9
PG1894-116	Betaproteobacteria	1305063	526444206	1796315	54527	60.1188	259	13291	42.11	1.75
PG1894-154	Betaproteobacteria	1445183	575217110	1556298	54603	59.6248	282	10626	36.78	1.45
PG1894-158	Betaproteobacteria	1519141	603380978	2222297	149458	56.8526	222	37717	42.94	0.63
PG1894-185	Betaproteobacteria	1560647	616748404	917827	65864	56.4052	177	12853	22.81	0
PG1894-41	Betaproteobacteria	1211647	483677556	1146530	49347	53.33	252	8840	35.09	0
PG1894-75	Betaproteobacteria	1342998	531267475	1204258	38496	56.4319	202	14706	24.14	0
PG1894-88	Betaproteobacteria	1205480	464018113	1811433	48893	60.1126	266	13706	49.4	1.15
PG1894-97	Betaproteobacteria	1436863	560730714	1844210	67311	60.0543	270	13544	50.55	0.91
PG1894-105	Clostridia	1450351	569306745	1846395	53277	46.1642	294	15339	27.67	0
PG1894-111	Clostridia	1636017	616506489	1552361	154135	43.6764	129	38632	56.08	0
PG1894-120	Clostridia	1499310	577292222	888806	29507	48.1998	205	6558	29.73	1.48
PG1894-127	Clostridia	1469697	569794986	1072269	83520	47.3929	128	25000	30.62	0
PG1894-132	Clostridia	1588441	596024396	1877451	101652	36.8355	209	23226	55.35	0.34
PG1894-133	Clostridia	1702045	643899389	922206	105898	51.5694	116	21607	27.07	0.67
PG1894-171	Clostridia	1531080	601899194	361867	39432	53.9206	83	10813	10.34	0
PG1894-18	Clostridia	1606469	626391887	1218512	163786	35.7067	125	54208	60.25	1.69
PG1894-184	Clostridia	1454642	556768545	2390643	125560	52.6882	253	34295	48.62	0
PG1894-188	Clostridia	1944923	737678107	1411561	78408	47.083	217	17503	47.03	0.22
PG1894-191	Clostridia	1547812	568492794	1051096	69591	52.7487	182	11882	15.9	0.17
PG1894-196	Clostridia	1179726	450818431	714507	24947	60.287	172	7231	24.56	0
PG1894-198	Clostridia	1330950	509826135	814419	94211	42.5257	78	27841	54.64	0.02
PG1894-202	Clostridia	1365909	530118344	1612807	71750	54.4277	204	18192	38.15	1.34
PG1894-208	Clostridia	1232677	480549247	1404289	121057	53.0575	227	14407	26.56	0.89
PG1894-211	Clostridia	1266153	487486224	2194480	85185	53.142	230	28536	68.09	0.4
PG1894-217	Clostridia	1217233	459546348	1643869	57490	53.2946	228	17971	54.25	0.67
PG1894-219	Clostridia	1465514	552564384	1664123	51268	46.7434	248	15610	37.18	0
PG1894-25	Clostridia	1279906	496759346	1196242	51861	49.609	212	12977	33.33	1.75
PG1894-28	Clostridia	1617271	587572313	848791	49927	41.4656	188	9623	22.54	4.6
PG1894-65	Clostridia	1239293	505567362	450198	19564	35.4697	127	4602	15.52	0
PG1894-8	Clostridia	1348606	515655391	876058	114618	51.1922	93	22318	14.83	0
PG1894-81	Clostridia	1538301	609949527	755857	56276	41.8415	89	20260	49.91	0.67
PG1894-9	Clostridia	1230105	496768865	1857904	91856	54.1156	250	17777	49.1	0.67
PG1894-90	Clostridia	1315206	514822300	1600762	81566	49.3988	255	15277	47.11	2.68
PG1894-92	Clostridia	1451979	559276670	474470	31526	53.9366	112	9611	15.09	0
PG1894-99	Clostridia	1496146	564832892	1228258	106503	47.7125	155	19375	31.03	0
PG1894-168	Deltaproteobacteria	1481862	575472630	501943	36547	53.4826	102	9413	7.02	1.75
PG1894-206	Deltaproteobacteria	1195466	467928936	1253160	85038	53.8294	157	29161	40.32	0.61
PG1894-60	Deltaproteobacteria	1215217	481219449	771117	34484	60.0757	159	10423	21.18	0.97
PG1894-103	Epsilonproteobacteria	1503360	571469711	802939	39251	49.3698	158	8634	24.14	1.72
PG1894-87	Epsilonproteobacteria	1501902	575576264	1274090	60780	48.8841	136	21315	53.44	0.71
PG1894-107	Planctomycetales	1381012	539515975	2117773	95748	55.1794	212	23771	76.15	1.08
PG1894-108	Planctomycetales	1376900	535438231	2002794	85023	55.1878	199	25535	62.5	0
PG1894-139	Planctomycetales	1501270	592952353	2349474	82437	55.188	178	34844	79.57	0
PG1894-170	Planctomycetales	1362563	546920532	1875636	42874	47.2236	322	12904	45.17	1.72
PG1894-189	Planctomycetales	1790046	684314548	1386402	79221	47.3936	241	13709	26.79	0
PG1894-19	Planctomycetales	1362412	533997419	1462870	66543	47.1094	207	22149	36.79	0
PG1894-2	Planctomycetales	1189850	467772233	1555084	59347	45.2348	246	16335	36.48	0.1
PG1894-214	Planctomycetales	1308719	463838545	806777	26426	45.2409	213	6549	17.46	0.16
PG1894-27	Planctomycetales	1400559	544775924	2040467	31309	45.1171	378	10211	32.7	1.75
PG1894-43	Planctomycetales	1378567	543626372	1057979	41186	47.2187	212	9665	25.36	0.16
PG1894-54	Planctomycetales	1324639	525312870	1400771	99666	47.059	154	27494	29.89	1.72
PG1894-102	Spirochaetia	1595288	614097294	1111063	34965	40.4027	236	8218	29.01	0
PG1894-106	Spirochaetia	1417933	552762680	688112	26041	50.6125	151	7222	9.09	0
PG1894-109	Spirochaetia	1488412	578379484	2422843	85561	51.4333	297	19756	60.49	0
PG1894-110	Spirochaetia	1445829	561443124	2922326	74847	50.8904	333	20910	65.41	0.1
PG1894-124	Spirochaetia	1494562	579437915	1196808	42328	54.5607	259	8834	27.34	0.36
PG1894-130	Spirochaetia	1658302	616329537	1489998	61455	51.0353	196	19558	17.58	0
PG1894-137	Spirochaetia	1283464	501271567	2205800	29109	49.0947	551	7136	36.79	0
PG1894-140	Spirochaetia	1768449	661767635	846890	44410	50.1763	136	15900	25.45	0
PG1894-141	Spirochaetia	1537501	596715438	843622	67802	51.6522	172	12917	28.24	0.07
PG1894-142	Spirochaetia	1545742	596331353	1050794	53287	50.0548	208	10507	12.73	0
PG1894-147	Spirochaetia	1644865	634905045	1640670	33442	50.1874	297	11915	42.21	0
PG1894-151	Spirochaetia	1632015	610581032	1465604	67077	47.8661	250	17423	25.79	0
PG1894-161	Spirochaetia	1648928	644227041	659830	25846	49.1463	172	5922	8.18	1.82
PG1894-163	Spirochaetia	1628033	639886933	1721454	42546	50.2505	299	11910	31.82	0
PG1894-164	Spirochaetia	1640280	645659067	2528893	63875	44.6987	381	14890	83.99	0
PG1894-172	Spirochaetia	1880624	706354672	2443808	110542	44.1615	292	23306	69.89	0
PG1894-190	Spirochaetia	1568839	598382205	2227350	49455	43.6356	353	13905	64.02	1.14
PG1894-200	Spirochaetia	1268242	495067645	1716810	16588	48.1457	539	4360	30.31	1.14
PG1894-42	Spirochaetia	1169903	463981768	775614	24221	50.9974	209	5861	24.63	2.15
PG1894-44	Spirochaetia	1312232	514755332	836354	28691	50.3111	198	8003	19.32	0
PG1894-45	Spirochaetia	1321922	511928700	818315	39979	51.6029	169	10144	15.37	0
PG1894-47	Spirochaetia	1261727	485442727	1276583	107307	47.2987	150	33370	38.64	1.14
PG1894-50	Spirochaetia	1328627	527856880	1738958	78172	49.4271	202	30662	16.61	0
PG1894-61	Spirochaetia	1316766	512471434	668456	22327	46.5769	140	8352	9.86	0
PG1894-62	Spirochaetia	1085468	435709932	765565	44766	50.9652	182	7141	17.85	0
PG1894-68	Spirochaetia	1526371	573702326	1063321	38337	52.9737	194	9399	26.15	0
PG1894-73	Spirochaetia	1225995	483693042	726372	44982	52.6051	146	10411	25.57	0
PG1894-76	Spirochaetia	1498654	572719365	1538682	48586	50.7218	255	11970	33.79	1.14
PG1894-79	Spirochaetia	1400491	534050046	1176658	66412	50.4651	224	15940	26.14	0
PG1894-83	Spirochaetia	1282878	513463349	1319846	39293	52.3635	209	16887	26.97	0
PG1894-85	Spirochaetia	1535611	578521583	2613620	76084	50.0774	336	25744	57.25	0.07
PG1894-91	Spirochaetia	1233088	480662022	1408123	71698	49.9591	191	17830	16.36	0
PG1894-93	Spirochaetia	1370602	524461355	990860	55541	53.7133	148	16100	45.2	0
PG1894-94	Spirochaetia	1303915	534286331	1483440	40363	44.1336	237	15756	52.09	0
PG1894-98	Spirochaetia	1608033	603514497	635053	31283	53.6384	166	6311	18.75	0
PG1894-167	Synergistia	1656194	633998337	1913759	99635	53.9796	234	20699	74.58	0.62
PG1894-187	Synergistia	1636454	624090706	3003863	83010	50.7586	473	15798	76.78	0
PG1894-204	Synergistia	1271368	494021592	1668357	45520	51.502	271	16813	32.76	0
PG1894-216	Synergistia	1306992	503782101	2606684	97029	53.9997	276	25088	77.97	0
1 ID of single-cell amplified genome (SAG).
2 Genome completeness (%) is estimated using CheckM with de novo assembled reads.
3 Contamination (%) is calculated using CheckM.
