# Supplementary material for: Agarose gel microcapsules enable easy-to-prepare, picolitre-scale, single-cell genomics, yielding high-coverage genome sequences
Source: Sci Rep. 2022 Oct 18;12:17014. doi: 10.1038/s41598-022-20923-z (PMC9579161; doi:10.1038/s41598-022-20923-z)
Supplement: Supplementary file 1 — Supplementary Tables. [file 41598_2022_20923_MOESM1_ESM.zip › Supplementary_TableS10.xlsx]

## Sheet: Supplementary Table 10
Supplementary Table S10. Single-cell amplified genomes (SAGs) of Endomicrobia in termite gut, obtained using MDA-in-AGM.
SAG ID1	Taxon of bacteria	Assembled read	Total length (bp)	Largest contig (bp)	G+C (%)	Contigs (≥1,000 bp)	N50 (bp)	Phylotype		Covered genome (%)2			Genome complete-ness (%)3		Contami- nation (%)4
										Ri2008	Ti2005
MS495-23	Endomicrobia	524819	1124383	145231	35.1393	31	117320	Rs-D17		96.4416	97.2459		95.51		1.12
MS495-32	Endomicrobia	708262	1108473	289503	35.3682	35	277430	Rs-D17		94.8196	95.9828		94.74		1.23
MS495-71	Endomicrobia	651019	1135362	145417	35.3799	41	92513	Rs-D17		96.3246	97.0027		91.01		2.25
MS495-73	Endomicrobia	485592	1167816	72597	35.6872	103	27644	Rs-D17		95.2228	96.474		93.07		0
MS499-29	Endomicrobia	557289	1116075	63245	35.1217	56	43302	Rs-D17		96.6766	97.2733		94.38		1.12
MS499-53	Endomicrobia	590847	1092208	98754	35.2016	87	26172	Rs-D17		92.9624	94.8001		87.45		1.12
MS499-95	Endomicrobia	504714	1143282	145418	35.1312	50	70650	Rs-D17		96.4436	97.2		93.26		0
MS502-6	Endomicrobia	378140	1117773	110435	35.1474	54	48566	Rs-D17		96.7051	97.471		94.19		1.12
MS495-92	Endomicrobia	615915	786214	33890	35.7833	185	6883	Rs-D43		n. t.	n. t.		53.41		2.25
MS495-93	Endomicrobia	601949	1231451	37607	35.5401	156	13069	Rs-D43		n. t.	n. t.		97.75		1.12
MS499-21	Endomicrobia	633439	1377725	78272	35.1061	96	25366	Rs-D43		n. t.	n. t.		95.51		2.25
MS499-36	Endomicrobia	453769	1349530	42979	35.848	200	11484	Rs-D43		n. t.	n. t.		95.32		0
MS499-90	Endomicrobia	529011	1322564	51668	36.1142	195	11871	Rs-D43		n. t.	n. t.		91.57		1.12
MS502-33	Endomicrobia	644741	1395992	41016	36.3213	226	13228	Rs-D43		n. t.	n. t.		94.38		1.12
MS495-31	Endomicrobia	535650	1385330	40831	35.9218	252	10222	Rs-D95		n. t.	n. t.		91.39		3.37
MS495-56	Endomicrobia	754029	1301532	44430	35.9963	253	9388	Rs-D95		n. t.	n. t.		89.72		2.25
MS499-50	Endomicrobia	463214	1367593	45308	35.9622	265	8347	Rs-D95		n. t.	n. t.		91.51		3.37
MS502-22	Endomicrobia	588697	1401337	44567	35.9871	273	8474	Rs-D95		n. t.	n. t.		96.63		2.25
n. t.: not tested
1 ID of single-cell amplified genome (SAG).
2 Covered genome (%) is calculated using BBtools.
3 Genome completeness (%) is estimated using CheckM with de novo assembled reads.
4 Contamination (%) is calculated using CheckM.
