# Supplementary material for: Agarose gel microcapsules enable easy-to-prepare, picolitre-scale, single-cell genomics, yielding high-coverage genome sequences
Source: Sci Rep. 2022 Oct 18;12:17014. doi: 10.1038/s41598-022-20923-z (PMC9579161; doi:10.1038/s41598-022-20923-z)
Supplement: Supplementary file 1 — Supplementary Tables. [file 41598_2022_20923_MOESM1_ESM.zip › Supplementary_TableS11.xlsx]

## Sheet: Sheet1
Supplementary Table S11. Taxonomic composition of termite gut community estimated from single-cell amplified genome (SAG) or 16S rRNA amplicon analysis
	16S rRNA amplicon analysis (%)	SAG (%)1
Spirochaetia	35.0618	22.73
Bacteroidia	8.55778	12.12
Alphaproteobacteria	0.837527	3.03
Betaproteobacteria	4.12623	10.61
Deltaproteobacteria	6.7565	4.55
Epsilonproteobacteria	2.15096	3.03
Clostridia	15.3928	6.06
Actinobacteria	3.24094	1.52
Planctomycetales	0.445203	1.52
Synergistia	0.614072	3.03
Fibrobacteria	0.0972281	1.52
Deferribacteres	0.0886994	1.52
Candidate division SR1	0.0272921	1.52
Bacilli	3.65714	0
Endomicrobia	18.9458	27.27
1 Proportion of termite gut community was calculated from SAGs using MDA-in-AGM.
