# Supplementary material for: Agarose gel microcapsules enable easy-to-prepare, picolitre-scale, single-cell genomics, yielding high-coverage genome sequences
Source: Sci Rep. 2022 Oct 18;12:17014. doi: 10.1038/s41598-022-20923-z (PMC9579161; doi:10.1038/s41598-022-20923-z)
Supplement: Supplementary file 1 — Supplementary Tables. [file 41598_2022_20923_MOESM1_ESM.zip › Supplementary_TableS12.xlsx]

## Sheet: Sheet1
Supplementary Table S12. Comparison of MDA-in-AGM and other single-cell MDA methods.
Method	Unification†	Isolation method	Reaction vessel	Specimen	Reaction volume	Reagent	MDA round	Completeness (%)	Sample/ Run	Reaction	Total length (kbp)	N50 (bp)	Genome fraction (%)	Genome coverage (%)	Mismatch per 100 kbp	Indel per 100 kbp	Fully unaligned contig (%)	Chimeric read (%)	Reference
MDA-in-AGM	SAG	Glass pipette and micromanipulator	AGM	E. coli	15.1 pL ± 6.3 pL	REPLI-g UltraFast Mini Kit (Qiagen)	1	93.0 ± 4.7	5.64 ± 1.72 × 105	30 °C, 3 h	4,276 ± 149	7,517 ± 2,666	93.19 ± 3.28	N/A	2.51 ± 0.94	0.2 ± 0.09	0.001 ± 0.003	6.3 ± 1.0	1
FACS-MDA	Single cell	FACS	96- or 384-well microplate	Surface sea water	15 µL	RepliPHI™ Phi29 Reagent Set (Epicentre)	1	46.6	384	30 °C, 16 h	547 ± 678	7,938 ± 10,398	N/A	N/A	N/A	N/A	N/A	1.72	2
WGA-X	Single cell	FACS	384-well microplate	E. coli	10 µL	Equiphi29 polymerase (Thermo Fisher Scientific)	1	36 ± 4.7	384	45 °C, 12–16 h	N/A	N/A	N/A	N/A	3	5	0	4.4 ± 0.6	3
Virtual Microfluidics	SAG	Gel punching and manually picking	300-µm thick PEG gel	E. coli	60 nL	REPLI-g Single Cell Kit (Qiagen)	2	30	206	30 °C, 10 h	N/A	N/A	N/A	N/A	N/A	N/A	N/A	0.5	4
Microchannel	Single cell	Automated microchannel sorting	PDMS chamber	E. coli	60 nL	REPLI-g MIDI kit (Qiagen)	2	NA	8	32 °C, 10–16 h	9833	N/A	N/A	32.57	N/A	N/A	N/A	0.85	5
Microwell Displacement Amplification System (MIDAS)	SAG	Glass pipette and micromanipulator	PDMS nanowell	E. coli	12 nL	Phi29 DNA polymerase (NEB)	1	98	4080	30 °C, 10 h	4,239 ± 128	12,317 ± 11,113	N/A	91.4 ± 2.8	N/A	N/A	5.9 ± 0.9	4.0 ± 0.3	6
Droplet MDA	Single cell	FACS	Droplet-in-oil using microchannel	E. coli	67 pL	Genomiphi V2 DNA amplification Kit (GE Healthcare)	1	89	1	30 C, 4 h	4,833 ± 243	11,287 ± 2,757	89 ± 2	N/A	17 ± 2	1.1 ± 0.1	N/A	N/A	7
	Single cell	FACS	Droplet-in-oil using microchannel	E. coli	9.53 pL	REPLI-g Single Cell Kit (Qiagen)	1	High‡	1	30 °C, 16 h	N/A	N/A	N/A	N/A	N/A	N/A	N/A	N/A	8
	SAG	Glass pipette and micromanipulator	Droplet-in-oil using microchannel	E. coli	240 pL	REPLI-g Single Cell Kit (Qiagen)	2	70.4 ± 14.0	105	30 °C, 2 h	3,064 ± 580	13,000 ± 1,993	N/A	N/A	N/A	N/A	4.23 ± 1.29	8.3 ± 1.5	9
† Isolation step from sample population: before (single cell) or after (SAG) MDA.
‡ Although completeness of ddMDA were higher than conventional bulk MDA, numeric data of the completeness are not indicated in the article.
N/A: Not available.
References
1. This study
2. Alneberg, J. et. al., Microbiome 6, 173 (2018).
3. Stepanauskas, R. et. al., Nat. Commun. 8, 84 (2017).
4. Xu, L., et. al., Nat. Methods 13, 759–762 (2016).
5. Marcy, Y. et. al., PLoS Genet. 3, 1702–1708 (2007).
6. Gole, J. et. al., Nat. Biotechnol. 31, 1126–1132 (2013).
7. Nishikawa, Y., et. al., PLOS one. 10. e0138733 (2015).
8. Sidore, A. M., et. al., Nucleic Acids Res. 44, e66 (2016).
9. Hosokawa, M., et. al., Scientific Reports 7, 5199 (2017).
